# Supplementary material for: (Anthracen-9-yl)(piperidin-1-yl)­methanone
Source: Acta Crystallogr Sect E Struct Rep Online. 2008 Oct 15;64(Pt 11):o2120. doi: 10.1107/S1600536808033205 (PMC2959661; doi:10.1107/S1600536808033205)
Supplement: Supplementary file 2 [file e-64-o2120-Isup2.hkl]

# 
# h,k,l, Fc-squared, Fo-squared, sigma(Fo-squared) and status flag 
# 
data_I
_shelx_title '    X in C2/c' 
_shelx_refln_list_code          4 
_shelx_F_calc_maximum      388.80 
_exptl_crystal_F_000      1232.00 
_reflns_d_resolution_high  0.8347 
 
loop_ 
 _symmetry_equiv_pos_as_xyz 
 'x, y, z' 
 '-x, y, -z+1/2' 
 'x+1/2, y+1/2, z' 
 '-x+1/2, y+1/2, -z+1/2' 
 '-x, -y, -z' 
 'x, -y, z-1/2' 
 '-x+1/2, -y+1/2, -z' 
 'x+1/2, -y+1/2, z-1/2' 
 
_cell_length_a    26.3930 
_cell_length_b     7.3950 
_cell_length_c    18.2130 
_cell_angle_alpha  90.000 
_cell_angle_beta  120.290 
_cell_angle_gamma  90.000 
 
_shelx_F_squared_multiplier     1.000 
 
loop_ 
 _refln_index_h 
 _refln_index_k 
 _refln_index_l 
 _refln_F_squared_calc 
 _refln_F_squared_meas 
 _refln_F_squared_sigma 
 _refln_observed_status 
   2   0   0    13950.18    14741.37    196.28 o 
   4   0   0     2921.34     3094.11     33.32 o 
   6   0   0     9810.39    11182.82    248.84 o 
   8   0   0      257.32      281.77     11.24 o 
  10   0   0     5524.92     5248.55     47.17 o 
  12   0   0     1163.28     1340.20     27.36 o 
  14   0   0      682.29      643.85     21.46 o 
  16   0   0    10196.84    10084.43     83.49 o 
  18   0   0      775.96      870.56     32.67 o 
  20   0   0      175.95      175.70     20.02 o 
  22   0   0       10.98       17.53     14.18 o 
  24   0   0        6.64        3.83     15.55 o 
  26   0   0        0.38        5.53     15.13 o 
   1   1   0     5059.41     6629.62    141.18 o 
   3   1   0    11901.11    12616.12    212.08 o 
   5   1   0     1346.15      968.44      3.94 o 
   7   1   0      151.05       70.80      6.11 o 
   9   1   0     2653.94     2237.33     28.10 o 
  11   1   0      165.93      202.55     10.16 o 
  13   1   0      106.15      105.75      8.45 o 
  15   1   0       50.41       70.02      9.35 o 
  17   1   0       97.27      118.49     13.63 o 
  19   1   0      632.66      627.30     27.20 o 
  21   1   0       56.37       73.56     15.26 o 
  23   1   0      234.81      272.53     23.89 o 
  25   1   0        1.37        1.31     15.71 o 
  27   1   0       24.71       44.97     17.00 o 
   0   2   0     3338.56     4017.82     51.25 o 
   2   2   0     3693.13     4025.76     32.63 o 
   4   2   0     5680.94     5038.51     36.94 o 
   6   2   0     2405.97     2203.40      3.34 o 
   8   2   0      580.68      399.47     12.34 o 
  10   2   0      649.32      539.21      4.30 o 
  12   2   0      325.90      297.60     14.02 o 
  14   2   0      562.66      453.67     17.95 o 
  16   2   0        3.12        2.53      9.07 o 
  18   2   0      144.89      154.10     17.20 o 
  20   2   0      282.75      310.22     21.49 o 
  22   2   0        9.06       24.10     13.76 o 
  24   2   0        3.01       10.80     15.89 o 
  26   2   0        0.30       14.41     15.39 o 
   1   3   0    14333.58    15876.12    335.52 o 
   3   3   0        0.16        4.79      4.79 o 
   5   3   0      835.51      838.78     17.64 o 
   7   3   0      414.69      277.25      3.74 o 
   9   3   0      103.62       99.11      4.18 o 
  11   3   0      115.28      155.42     10.13 o 
  13   3   0       39.54       25.23      7.03 o 
  15   3   0       87.63       96.83     10.62 o 
  17   3   0     2096.64     2084.18     43.54 o 
  19   3   0      229.13      268.25     19.96 o 
  21   3   0        0.05        7.90     12.25 o 
  23   3   0       23.74       24.72     15.73 o 
  25   3   0        0.13        9.75     13.20 o 
   0   4   0    35433.03    37172.50    606.16 o 
   2   4   0    14430.30    15236.05     82.51 o 
   4   4   0      517.65      582.63     17.28 o 
   6   4   0      154.16      166.45      9.63 o 
   8   4   0       88.29       74.89      4.97 o 
  10   4   0      272.14      258.77      5.57 o 
  12   4   0      107.12       85.11      7.40 o 
  14   4   0       12.64        6.34      7.69 o 
  16   4   0     1575.50     1093.27      9.02 o 
  18   4   0      820.64      514.36     10.85 o 
  20   4   0        1.09        8.60     12.79 o 
  22   4   0        0.67        5.31     11.71 o 
  24   4   0        7.94        9.22     13.25 o 
   1   5   0     1075.01     1156.13     29.78 o 
   3   5   0     1805.62     1704.31     32.61 o 
   5   5   0       23.76       21.90      6.42 o 
   7   5   0       33.22        2.58      5.95 o 
   9   5   0      250.46      172.02      6.50 o 
  11   5   0        7.82       18.84      6.70 o 
  13   5   0        1.27        9.50      8.20 o 
  15   5   0     1054.70     1076.83     32.24 o 
  17   5   0      220.06      236.37     20.20 o 
  19   5   0      180.92      140.05     13.00 o 
  21   5   0        1.03       16.39     11.92 o 
   0   6   0     1222.78     1483.57     36.84 o 
   2   6   0     1214.40     1399.75     35.83 o 
   4   6   0      514.51      525.84     22.65 o 
   6   6   0      119.77       95.14     11.54 o 
   8   6   0      111.04      167.98     13.82 o 
  10   6   0      120.57      126.30     12.65 o 
  12   6   0       21.39        1.45      8.90 o 
  14   6   0       84.86       23.27      8.34 o 
  16   6   0       21.87       10.40      9.30 o 
  18   6   0        4.49       11.15      9.68 o 
  20   6   0       21.61        6.83     11.63 o 
   1   7   0        3.14       12.98     12.98 o 
   3   7   0       46.30       59.82     15.07 o 
   5   7   0      293.05      350.70     21.63 o 
   7   7   0       56.16       64.96     10.65 o 
   9   7   0       29.40       10.39     10.57 o 
  11   7   0       41.71        9.84      9.84 o 
  13   7   0        1.50       16.09      8.60 o 
  15   7   0       25.58       20.13     10.49 o 
   0   8   0      440.96      467.55     26.24 o 
   2   8   0      131.58      118.91     19.63 o 
   4   8   0        0.52       22.49     12.40 o 
   6   8   0        0.17       11.20     11.20 o 
   8   8   0        0.69        0.88      9.61 o 
  10   8   0        0.00        9.64      9.64 o 
 -27   1   1        2.04        6.33     11.34 o 
 -25   1   1        6.78        0.94     12.12 o 
 -23   1   1       40.47       60.39     13.26 o 
 -21   1   1      490.26      439.13     22.27 o 
 -19   1   1      195.74      159.73     14.04 o 
 -17   1   1      672.97      565.27     20.61 o 
 -15   1   1       36.70       40.64      6.77 o 
 -13   1   1      382.17      335.63     13.80 o 
 -11   1   1      575.76      645.34     17.75 o 
  -9   1   1      298.96      321.90     12.25 o 
  -7   1   1     3906.55     4985.48     42.21 o 
  -5   1   1    30740.21    29577.61    413.80 o 
  -3   1   1    25896.10    28791.06    365.18 o 
  -1   1   1     1790.18     1839.89     26.69 o 
   1   1   1     6076.64     6227.52    206.61 o 
   3   1   1      476.45      400.12      3.48 o 
   5   1   1        8.84        0.51      2.94 o 
   7   1   1        4.32        3.92      3.92 o 
   9   1   1      373.27      339.16     12.09 o 
  11   1   1      157.21      142.34      8.92 o 
  13   1   1      365.00      297.09     14.47 o 
  15   1   1     2428.55     2077.59     38.79 o 
  17   1   1      986.31     1078.74     32.17 o 
  19   1   1     1785.43     1784.45     45.61 o 
  21   1   1      136.35      147.58     19.96 o 
  23   1   1      109.42      156.91     20.77 o 
  25   1   1        1.77        2.79     16.17 o 
 -26   2   1        4.53       37.53     11.70 o 
 -24   2   1      105.18      137.06     16.43 o 
 -22   2   1       26.50       32.82     11.73 o 
 -20   2   1       38.28       26.65     11.51 o 
 -18   2   1      114.65       77.57     11.77 o 
 -16   2   1      872.56      864.01     24.73 o 
 -14   2   1      173.45      153.94     10.89 o 
 -12   2   1     1944.03     1818.44      5.68 o 
 -10   2   1      356.63      291.98     12.59 o 
  -8   2   1     1412.21     1524.89     25.86 o 
  -6   2   1      291.25      462.20     13.91 o 
  -4   2   1      410.97      527.72     13.94 o 
  -2   2   1    24461.97    23010.19    334.70 o 
   0   2   1   151165.00   150562.47   3546.00 o 
   2   2   1    64222.76    55512.77    559.88 o 
   4   2   1        2.25        2.16      4.20 o 
   6   2   1     1073.01     1267.69     21.23 o 
   8   2   1      363.70      275.53      4.04 o 
  10   2   1       21.92       10.02      4.97 o 
  12   2   1        2.48        9.29      5.11 o 
  14   2   1      487.14      487.57     19.47 o 
  16   2   1     2906.03     3027.70     47.22 o 
  18   2   1     3212.38     3465.32     56.61 o 
  20   2   1       14.70       19.60     14.45 o 
  22   2   1       26.79        3.42     14.98 o 
  24   2   1       60.55       89.79     15.86 o 
 -25   3   1        0.49        7.85     11.01 o 
 -23   3   1        7.94        9.17      9.96 o 
 -21   3   1        0.33       10.71      9.11 o 
 -19   3   1        0.03       14.65      9.24 o 
 -17   3   1      154.37      127.44     13.72 o 
 -15   3   1      240.98      194.11     12.98 o 
 -13   3   1      296.24      237.21      5.28 o 
 -11   3   1        5.10        2.31      5.64 o 
  -9   3   1        8.89        5.19      5.71 o 
  -7   3   1        3.16        0.44      4.25 o 
  -5   3   1        5.85        7.10      4.17 o 
  -3   3   1       42.13       48.23      5.50 o 
  -1   3   1      385.02      479.26     16.24 o 
   1   3   1    10378.90    10161.52     77.97 o 
   3   3   1     5909.54     6370.65     49.21 o 
   5   3   1        4.88        4.98      4.98 o 
   7   3   1       48.61       63.51      6.63 o 
   9   3   1      431.37      507.71     16.42 o 
  11   3   1       24.48        6.13      6.13 o 
  13   3   1        2.71        1.12      6.32 o 
  15   3   1      198.56      259.29     17.25 o 
  17   3   1      316.23      322.47     21.69 o 
  19   3   1      363.48      404.67     26.43 o 
  21   3   1       45.79       78.29     14.11 o 
  23   3   1        8.75        4.84     15.89 o 
 -24   4   1        0.85        1.93     10.67 o 
 -22   4   1       41.87       43.41     10.64 o 
 -20   4   1       92.87       64.35     14.55 o 
 -18   4   1       20.70       15.62     11.90 o 
 -16   4   1      142.51      157.60     13.86 o 
 -14   4   1      218.08      208.93     14.59 o 
 -12   4   1       76.82       61.72      9.26 o 
 -10   4   1       91.37       69.10      6.07 o 
  -8   4   1       69.26       98.90      8.55 o 
  -6   4   1       20.64       23.13      5.54 o 
  -4   4   1     2826.31     2652.24     33.09 o 
  -2   4   1     6192.27     7289.59     59.25 o 
   0   4   1     4815.12     4851.75    128.89 o 
   2   4   1     1395.03     1320.02     27.76 o 
   4   4   1     3259.10     3406.91     40.39 o 
   6   4   1       27.66       38.03      6.47 o 
   8   4   1      367.15      271.28      5.11 o 
  10   4   1       78.93       78.99      8.56 o 
  12   4   1      359.08      274.89     30.65 o 
  14   4   1      492.73      438.94      8.70 o 
  16   4   1        0.26       17.99     13.36 o 
  18   4   1       18.36       14.39     14.39 o 
  20   4   1      176.96      164.63     20.49 o 
  22   4   1        7.53        9.30     13.73 o 
 -23   5   1       12.40       13.19      9.32 o 
 -21   5   1       45.48       65.37     12.46 o 
 -19   5   1       83.09       74.04     14.28 o 
 -17   5   1      335.28      343.43     19.90 o 
 -15   5   1        4.26       14.60      9.19 o 
 -13   5   1      146.27      126.61     12.42 o 
 -11   5   1      120.10       90.97      7.46 o 
  -9   5   1       50.05       64.98      8.59 o 
  -7   5   1        2.42       10.64      6.51 o 
  -5   5   1       43.89       39.22      7.49 o 
  -3   5   1       34.70       22.01      8.06 o 
  -1   5   1      936.28     1154.50     29.03 o 
   1   5   1      444.32      573.43     21.01 o 
   3   5   1      353.48      303.74     16.60 o 
   5   5   1        5.50        2.86      6.93 o 
   7   5   1        3.23        8.30      6.52 o 
   9   5   1        2.15        1.27      7.95 o 
  11   5   1        9.67        5.56      7.75 o 
  13   5   1        0.01        3.05      8.73 o 
  15   5   1      290.46      289.53     21.10 o 
  17   5   1     1047.63     1135.92     40.03 o 
  19   5   1      366.39      406.44     26.57 o 
  21   5   1       19.34       39.98     13.85 o 
 -20   6   1        3.28        0.90     11.30 o 
 -18   6   1      136.04      104.79      9.74 o 
 -16   6   1       57.43        9.31      8.71 o 
 -14   6   1        7.50       15.20      7.18 o 
 -12   6   1      156.06      128.84      8.74 o 
 -10   6   1       39.14       47.41      8.55 o 
  -8   6   1      231.90      172.74     13.26 o 
  -6   6   1       67.11       92.87     10.82 o 
  -4   6   1       32.77       20.06      9.73 o 
  -2   6   1      379.85      481.72     22.43 o 
   0   6   1     2384.92     2743.37     34.18 o 
   2   6   1     1991.77     2426.92     47.11 o 
   4   6   1      119.39      138.53     14.10 o 
   6   6   1      116.02      128.97     13.01 o 
   8   6   1      212.86      198.43     15.47 o 
  10   6   1       65.08        1.59      9.60 o 
  12   6   1        0.01        1.70     11.48 o 
  14   6   1      150.41      203.26     18.67 o 
  16   6   1      636.81      364.36     11.12 o 
  18   6   1      148.07      128.10     15.07 o 
 -17   7   1      113.54      104.10      8.14 o 
 -15   7   1      471.85      451.38     22.70 o 
 -13   7   1      208.97      159.15      9.35 o 
 -11   7   1        9.53        9.92      7.44 o 
  -9   7   1        4.46        4.82      8.47 o 
  -7   7   1        6.78       13.43      8.14 o 
  -5   7   1       27.81       21.69      9.91 o 
  -3   7   1        2.94        5.49     12.70 o 
  -1   7   1        0.53        8.25     10.52 o 
   1   7   1      525.69      633.98     28.04 o 
   3   7   1      916.98     1109.86     36.72 o 
   5   7   1       51.73       51.08     15.09 o 
   7   7   1        0.00        2.71      9.99 o 
   9   7   1        5.84       16.20     11.29 o 
  11   7   1       45.64        2.71     10.16 o 
  13   7   1       62.10        0.94     10.79 o 
  15   7   1      131.51      117.34     12.37 o 
 -12   8   1       18.59        2.92      9.62 o 
 -10   8   1        7.21        8.03      9.29 o 
  -8   8   1        6.66        3.90      9.09 o 
  -6   8   1       12.24       17.04      9.93 o 
  -4   8   1        3.85       21.52     14.31 o 
  -2   8   1      157.56      199.03     19.47 o 
   0   8   1      557.33      600.97     30.28 o 
   2   8   1      286.10      312.23     24.14 o 
   4   8   1      113.00      137.09     18.85 o 
   6   8   1       60.08       53.87     13.59 o 
   8   8   1       10.83        7.03     12.43 o 
  10   8   1        8.02       11.73     12.17 o 
 -28   0   2      129.94      107.55     12.73 o 
 -26   0   2       56.82       55.91     14.60 o 
 -24   0   2        3.53       25.31     10.14 o 
 -22   0   2       55.19       63.51     13.87 o 
 -20   0   2       22.19       26.90     10.80 o 
 -18   0   2      251.97      195.10     15.37 o 
 -16   0   2     2071.76     1776.62     34.94 o 
 -14   0   2     1756.05     2065.92     34.52 o 
 -12   0   2     3613.47     4172.10     44.44 o 
 -10   0   2     2853.13     2897.00     41.67 o 
  -8   0   2    12822.58    14048.79    318.53 o 
  -6   0   2    80874.88    81147.26    647.97 o 
  -4   0   2     2831.46     2911.12     46.28 o 
  -2   0   2    42945.50    37778.43    368.71 o 
   0   0   2     2323.30     2314.27     22.17 o 
   2   0   2    49291.06    47264.28    516.51 o 
   4   0   2     1958.58     2830.48     32.75 o 
   6   0   2       33.01       54.35      6.62 o 
   8   0   2    12363.90    11994.22     72.84 o 
  10   0   2     7753.23     7797.45     62.45 o 
  12   0   2      154.11       90.69      9.64 o 
  14   0   2      802.38      956.35     28.41 o 
  16   0   2     2690.61     3040.54     51.35 o 
  18   0   2     2429.33     2808.38     53.36 o 
  20   0   2        9.70        1.06     16.81 o 
  22   0   2       77.98      112.47     19.99 o 
  24   0   2        0.13       15.63     15.63 o 
 -27   1   2       29.10       54.79     13.31 o 
 -25   1   2        0.10        6.84     12.50 o 
 -23   1   2       73.63       64.07     13.92 o 
 -21   1   2      100.54       95.84     13.11 o 
 -19   1   2       19.19       26.31      8.67 o 
 -17   1   2       91.28       74.15      9.59 o 
 -15   1   2      139.46       89.58     11.00 o 
 -13   1   2       68.76       70.11      8.88 o 
 -11   1   2      313.34      332.34     13.90 o 
  -9   1   2       75.38      130.23      8.56 o 
  -7   1   2      254.67      175.39      5.34 o 
  -5   1   2     7381.48     8186.89    208.62 o 
  -3   1   2     2492.89     3096.72     26.57 o 
  -1   1   2     2941.16     2940.38     37.90 o 
   1   1   2    15240.32    15238.58    342.63 o 
   3   1   2      153.07      107.94      3.92 o 
   5   1   2      885.11      844.49     16.71 o 
   7   1   2     1237.95     1196.31     21.68 o 
   9   1   2       13.54       17.23      5.25 o 
  11   1   2      631.13      558.41     17.71 o 
  13   1   2      425.86      467.18     18.37 o 
  15   1   2       70.00       71.18     12.11 o 
  17   1   2     3455.04     3663.42     56.66 o 
  19   1   2     1237.14     1333.42     42.41 o 
  21   1   2        2.39       12.34     13.52 o 
  23   1   2        8.83       23.22     14.90 o 
  25   1   2       10.64        9.91     16.77 o 
 -26   2   2       31.77       57.74     13.22 o 
 -24   2   2       27.51       34.64     11.93 o 
 -22   2   2       23.02        6.74     11.49 o 
 -20   2   2      263.87      282.48     17.64 o 
 -18   2   2      180.95      176.80     13.41 o 
 -16   2   2       66.22       73.01      9.84 o 
 -14   2   2      660.76      629.29     20.39 o 
 -12   2   2      501.69      364.47      8.41 o 
 -10   2   2     1065.20      724.05      5.46 o 
  -8   2   2      712.90      612.35     16.70 o 
  -6   2   2      588.07      714.36     16.78 o 
  -4   2   2     3618.83     3720.99     33.18 o 
  -2   2   2       19.03       30.82      6.05 o 
   0   2   2    10208.29    10322.92     73.89 o 
   2   2   2     5443.89     6536.27     49.42 o 
   4   2   2       87.87       46.53      5.26 o 
   6   2   2       17.48        4.46      4.46 o 
   8   2   2      253.64      215.67      4.53 o 
  10   2   2        5.50        3.22      5.29 o 
  12   2   2      260.82      254.92     14.97 o 
  14   2   2      391.70      344.18     17.64 o 
  16   2   2       91.01       55.05     15.69 o 
  18   2   2      280.47      263.67     23.03 o 
  20   2   2       17.39       20.43     14.68 o 
  22   2   2       16.81       15.99     16.63 o 
  24   2   2        0.00       16.39     13.39 o 
 -27   3   2        0.21       13.15     13.15 o 
 -25   3   2       28.16        6.98     10.37 o 
 -23   3   2        8.25       11.36     11.36 o 
 -21   3   2       67.76       59.79     10.72 o 
 -19   3   2       31.66       25.17      9.04 o 
 -17   3   2        9.22        1.95      7.06 o 
 -15   3   2      135.54      152.86     12.03 o 
 -13   3   2      728.11      430.39      7.52 o 
 -11   3   2      916.82      891.65     22.87 o 
  -9   3   2      539.59      582.00     17.40 o 
  -7   3   2      229.07      320.94     12.24 o 
  -5   3   2        5.37        0.74      4.08 o 
  -3   3   2      709.31      685.02     17.00 o 
  -1   3   2      112.13      146.05     10.40 o 
   1   3   2     1494.99     2010.74     31.19 o 
   3   3   2      908.24      717.51      4.84 o 
   5   3   2     1349.78     1181.26      4.93 o 
   7   3   2        2.38       20.69      5.92 o 
   9   3   2        2.37        2.46      5.74 o 
  11   3   2      311.27      221.55      5.93 o 
  13   3   2      220.27      228.14     15.50 o 
  15   3   2      627.23      739.92     27.71 o 
  17   3   2     1307.60     1422.46     41.12 o 
  19   3   2     2126.70     2252.22     56.30 o 
  21   3   2       16.35        3.51     14.07 o 
  23   3   2        1.39        5.23     15.06 o 
 -24   4   2        2.28       11.77     11.77 o 
 -22   4   2        3.00        3.66     11.11 o 
 -20   4   2        7.62        7.50      9.51 o 
 -18   4   2       77.03       81.54     12.26 o 
 -16   4   2      122.09      103.19     12.18 o 
 -14   4   2      777.50      680.73     22.87 o 
 -12   4   2      722.27      749.96     23.53 o 
 -10   4   2      283.69      212.85      6.96 o 
  -8   4   2       47.49       68.31      7.80 o 
  -6   4   2        3.43        7.97      4.13 o 
  -4   4   2     2250.12     1820.73     29.97 o 
  -2   4   2     2636.98     3232.86     41.81 o 
   0   4   2     5552.51     6410.34    200.52 o 
   2   4   2      138.52      126.07     11.84 o 
   4   4   2       93.09       79.21      7.13 o 
   6   4   2        2.96        3.55      6.07 o 
   8   4   2      168.24      124.53      6.39 o 
  10   4   2        5.18        5.51      7.28 o 
  12   4   2      298.07      218.53     11.64 o 
  14   4   2      767.75      481.41      9.73 o 
  16   4   2     1236.81      880.03     14.43 o 
  18   4   2      236.30      289.74     23.44 o 
  20   4   2        2.38       20.70     13.81 o 
  22   4   2        0.36       15.99     15.99 o 
 -23   5   2       12.94        5.83     13.57 o 
 -21   5   2       45.78        2.74     10.65 o 
 -19   5   2      252.25      183.09     10.11 o 
 -17   5   2      125.76      120.03     13.83 o 
 -15   5   2       88.34       47.60     12.96 o 
 -13   5   2      388.24      343.67     18.54 o 
 -11   5   2        5.91        7.13      7.49 o 
  -9   5   2      369.25      318.72     15.28 o 
  -7   5   2        1.17        5.15      5.50 o 
  -5   5   2      104.95       74.95      9.07 o 
  -3   5   2       96.15       95.06     11.45 o 
  -1   5   2      386.78      484.45     20.00 o 
   1   5   2     3220.93     3887.76     50.46 o 
   3   5   2     1002.58     1221.46     30.83 o 
   5   5   2       33.77        2.48      8.22 o 
   7   5   2      181.59      127.19      9.10 o 
   9   5   2       69.05       59.04     10.56 o 
  11   5   2       88.54      109.85     13.04 o 
  13   5   2      369.89      420.83     21.77 o 
  15   5   2       10.73       33.94     14.97 o 
  17   5   2      271.60      341.74     24.64 o 
  19   5   2       37.64       11.21     17.11 o 
 -20   6   2       22.98       31.67     12.49 o 
 -18   6   2        5.83       11.17     11.17 o 
 -16   6   2        8.05       31.31      9.55 o 
 -14   6   2       56.66        3.03      8.10 o 
 -12   6   2      218.81      230.83     15.13 o 
 -10   6   2        2.14        1.32      8.99 o 
  -8   6   2       10.45       10.20      8.23 o 
  -6   6   2      135.09      140.03     12.95 o 
  -4   6   2      108.33      135.52     14.21 o 
  -2   6   2       33.45       41.49     11.08 o 
   0   6   2     1441.14     1631.75     40.44 o 
   2   6   2     2956.77     3613.86     56.48 o 
   4   6   2        5.14        2.36     10.92 o 
   6   6   2       17.78        2.42     11.68 o 
   8   6   2      123.53       99.70     10.18 o 
  10   6   2       16.90        6.97     12.13 o 
  12   6   2       15.17        2.79     10.05 o 
  14   6   2       12.76       13.83     14.24 o 
  16   6   2       20.74        9.42     10.78 o 
  18   6   2      292.18      224.78     12.14 o 
 -17   7   2        8.69        5.92      8.53 o 
 -15   7   2       11.98        1.61     11.45 o 
 -13   7   2        0.18        8.52     10.40 o 
 -11   7   2      415.34      436.66     21.86 o 
  -9   7   2       47.49       48.30     11.23 o 
  -7   7   2       92.71      113.76     13.78 o 
  -5   7   2      366.59      448.78     24.08 o 
  -3   7   2        0.08        5.36     10.83 o 
  -1   7   2      424.75      526.71     23.92 o 
   1   7   2      303.27      317.74     21.27 o 
   3   7   2      309.35      322.43     23.03 o 
   5   7   2      286.47      401.42     25.89 o 
   7   7   2        6.54        0.98     10.85 o 
   9   7   2       35.52       14.78      9.46 o 
  11   7   2        6.77       20.07     10.81 o 
  13   7   2        3.85       13.10     13.10 o 
  15   7   2       26.40       52.99     15.99 o 
 -12   8   2       40.55       25.30     10.46 o 
 -10   8   2        8.84        6.54     10.09 o 
  -8   8   2        4.55        0.90     10.30 o 
  -6   8   2        9.88        9.46     11.91 o 
  -4   8   2        2.08        8.67     13.67 o 
  -2   8   2        0.00       12.84     11.03 o 
   0   8   2      134.88      123.01     24.60 o 
   2   8   2        0.66       13.66     13.66 o 
   4   8   2      165.53      204.98     18.81 o 
   6   8   2       13.96       20.44     13.71 o 
   8   8   2       15.75       31.83     12.25 o 
  10   8   2        0.79       20.78     10.29 o 
 -29   1   3       12.20       28.36     13.74 o 
 -27   1   3        4.62        9.42     12.70 o 
 -25   1   3       63.56      110.44     14.78 o 
 -23   1   3       44.18       19.17     12.08 o 
 -21   1   3       40.21       16.22     11.44 o 
 -19   1   3       11.36        9.61      8.28 o 
 -17   1   3        0.25        6.60      6.38 o 
 -15   1   3       43.86       46.80      8.55 o 
 -13   1   3     4525.54     4969.76     50.00 o 
 -11   1   3      445.80      459.27     22.42 o 
  -9   1   3      788.04      987.36     21.59 o 
  -7   1   3     1231.52      909.65      4.24 o 
  -5   1   3      541.21      516.60     12.42 o 
  -3   1   3    15431.78    15939.33    270.25 o 
  -1   1   3     3997.66     4032.10     48.15 o 
   1   1   3      515.32      551.56     18.85 o 
   3   1   3     6894.34     8663.18     54.81 o 
   5   1   3     2980.54     3465.14     35.28 o 
   7   1   3     2961.26     3008.80     34.26 o 
   9   1   3     2130.84     1886.83     30.51 o 
  11   1   3       84.10       63.58      8.01 o 
  13   1   3      335.02      277.10     16.48 o 
  15   1   3       22.56       36.91     11.99 o 
  17   1   3     3283.22     3586.39     59.07 o 
  19   1   3      968.71     1100.20     38.47 o 
  21   1   3       11.52       13.33     14.13 o 
  23   1   3       24.76       53.02     16.10 o 
 -28   2   3       26.46       47.91     15.05 o 
 -26   2   3       63.50       82.18     14.59 o 
 -24   2   3       49.41       84.15     15.00 o 
 -22   2   3       12.05       12.64     10.46 o 
 -20   2   3       38.92       18.66     11.02 o 
 -18   2   3        0.63        8.11      8.11 o 
 -16   2   3      150.59      126.67     11.81 o 
 -14   2   3     7330.95     7717.80     64.71 o 
 -12   2   3     7454.99     6388.26      8.04 o 
 -10   2   3      135.93       76.86      7.75 o 
  -8   2   3     1461.77     1355.78     23.63 o 
  -6   2   3      110.87      121.99      7.41 o 
  -4   2   3     6072.73     6748.22     45.95 o 
  -2   2   3     3665.90     4286.00     40.37 o 
   0   2   3     7551.65     7694.40    161.71 o 
   2   2   3     2694.64     3626.90     38.84 o 
   4   2   3     2453.80     3151.30     35.10 o 
   6   2   3     1014.03     1212.18     23.26 o 
   8   2   3      323.67      281.58     13.52 o 
  10   2   3      236.39      184.38     11.82 o 
  12   2   3      533.94      505.16     20.16 o 
  14   2   3        0.77        9.91      8.32 o 
  16   2   3     2351.45     2794.69     51.46 o 
  18   2   3       48.27       41.04     16.84 o 
  20   2   3        3.97       12.77     14.75 o 
  22   2   3       53.69       88.29     18.80 o 
  24   2   3        0.11        5.71     16.11 o 
 -27   3   3        3.78       28.36     11.08 o 
 -25   3   3        8.94       10.97     12.22 o 
 -23   3   3       22.96       26.86     12.64 o 
 -21   3   3       10.32        1.71     10.69 o 
 -19   3   3        0.02        1.49      8.86 o 
 -17   3   3        6.77        5.34      6.61 o 
 -15   3   3      230.36      178.98      6.85 o 
 -13   3   3      153.05      114.97      7.99 o 
 -11   3   3     1829.88     1951.16     32.94 o 
  -9   3   3        9.53        7.68      6.41 o 
  -7   3   3       20.14        4.86      3.83 o 
  -5   3   3      252.12      271.18     10.96 o 
  -3   3   3        9.23       27.24      5.48 o 
  -1   3   3      498.09      723.29     19.31 o 
   1   3   3     3042.18     3613.84     41.84 o 
   3   3   3        2.91        0.48      4.98 o 
   5   3   3      832.43      777.05     20.50 o 
   7   3   3      108.35      123.35     10.09 o 
   9   3   3      130.70      195.26     12.90 o 
  11   3   3        0.59        0.65      7.18 o 
  13   3   3        2.05        0.68      9.14 o 
  15   3   3       14.57        2.60     13.24 o 
  17   3   3      595.76      713.57     32.86 o 
  19   3   3      392.15      401.70     29.35 o 
  21   3   3        0.47       17.76     14.67 o 
  23   3   3        1.05       15.66     15.66 o 
 -26   4   3       11.40       16.60     12.11 o 
 -24   4   3        0.69        1.01     10.98 o 
 -22   4   3       57.75       13.01     11.45 o 
 -20   4   3       90.02       96.65     13.93 o 
 -18   4   3       12.62       16.05      8.29 o 
 -16   4   3      177.56      174.18     14.27 o 
 -14   4   3       62.09       48.87      9.96 o 
 -12   4   3      105.95      112.88     10.91 o 
 -10   4   3     1636.30     1489.19     29.78 o 
  -8   4   3       30.59       50.56      7.14 o 
  -6   4   3      187.25      188.69     10.35 o 
  -4   4   3      842.72      866.49     22.33 o 
  -2   4   3     1231.79     1405.76     28.58 o 
   0   4   3      966.31     1166.36     18.93 o 
   2   4   3     3128.68     2431.69      5.73 o 
   4   4   3      166.71      138.48     10.62 o 
   6   4   3      310.40      263.61     14.52 o 
   8   4   3      397.23      443.95     19.07 o 
  10   4   3       23.61       12.90      8.20 o 
  12   4   3      151.06      206.54     17.32 o 
  14   4   3      350.46      272.23     10.48 o 
  16   4   3      197.70      177.62     20.54 o 
  18   4   3      316.24      343.48     27.20 o 
  20   4   3      197.80      236.79     23.58 o 
 -23   5   3       13.88        0.96     13.48 o 
 -21   5   3       20.79       27.18     12.50 o 
 -19   5   3        1.93        2.58     10.04 o 
 -17   5   3        5.64       14.26     10.11 o 
 -15   5   3       56.42       62.20     10.08 o 
 -13   5   3      213.98      162.06      8.76 o 
 -11   5   3      858.73      791.54     24.40 o 
  -9   5   3      204.63      145.08     12.37 o 
  -7   5   3       21.66       22.57      6.46 o 
  -5   5   3       23.50       39.33      8.30 o 
  -3   5   3       53.20       56.74      8.94 o 
  -1   5   3       22.08       17.57      8.35 o 
   1   5   3       12.66       28.66      9.55 o 
   3   5   3       27.33       12.91      7.52 o 
   5   5   3     1514.55     1964.83     40.27 o 
   7   5   3       27.78       38.50      8.61 o 
   9   5   3       10.22        5.33      8.87 o 
  11   5   3       35.94       71.69     12.04 o 
  13   5   3       96.80      119.34     16.49 o 
  15   5   3       85.63       97.75     17.99 o 
  17   5   3      377.11      403.04     28.93 o 
  19   5   3      530.01      522.77     31.73 o 
 -20   6   3        8.91        0.00     11.86 o 
 -18   6   3        0.77        3.53     10.30 o 
 -16   6   3        3.12        4.10     10.24 o 
 -14   6   3      837.69      670.89      8.26 o 
 -12   6   3      161.42      135.97     14.01 o 
 -10   6   3       96.39       68.72     11.41 o 
  -8   6   3       15.71       29.69      8.17 o 
  -6   6   3      157.24      171.25     15.38 o 
  -4   6   3      805.96      849.59     29.16 o 
  -2   6   3        7.09       15.94      9.69 o 
   0   6   3      507.43      543.24     16.43 o 
   2   6   3      971.11     1195.72     34.01 o 
   4   6   3      207.99      160.49     10.17 o 
   6   6   3       31.70        0.91     11.08 o 
   8   6   3        0.00       21.27      9.46 o 
  10   6   3        3.50       26.38      9.65 o 
  12   6   3        1.18        8.04     12.19 o 
  14   6   3       19.68       45.89     14.38 o 
  16   6   3      109.76      118.77     20.72 o 
 -17   7   3       97.77       91.49     11.11 o 
 -15   7   3      110.96      103.71      9.57 o 
 -13   7   3        5.08       13.94     11.14 o 
 -11   7   3       35.81       14.57     10.89 o 
  -9   7   3        0.69       10.71     10.71 o 
  -7   7   3       10.83       16.36     10.72 o 
  -5   7   3       20.06        9.56     12.59 o 
  -3   7   3       70.38       58.72     13.90 o 
  -1   7   3      205.30      262.08     18.64 o 
   1   7   3      668.97      647.43     28.31 o 
   3   7   3      359.94      401.15     23.94 o 
   5   7   3        3.34        6.87     11.26 o 
   7   7   3        0.34       12.96     12.96 o 
   9   7   3        9.19        5.14     11.93 o 
  11   7   3       12.57        3.19     12.65 o 
  13   7   3        6.21       13.06     12.14 o 
 -12   8   3       95.05       99.51     13.61 o 
 -10   8   3       42.03       59.91     12.73 o 
  -8   8   3        1.90       14.49     14.49 o 
  -6   8   3        6.42       29.05     12.32 o 
  -4   8   3        9.83        9.35     12.53 o 
  -2   8   3        0.05        1.77     10.29 o 
   0   8   3       29.59       24.95     13.55 o 
   2   8   3      326.08      359.52     23.64 o 
   4   8   3      165.65      201.21     20.85 o 
   6   8   3        1.93        3.24     13.48 o 
   8   8   3        0.09       14.14     14.14 o 
 -28   0   4        2.37       25.80     11.57 o 
 -26   0   4        6.19        8.35     12.65 o 
 -24   0   4        0.10        2.84     11.22 o 
 -22   0   4      166.50      164.87     16.07 o 
 -20   0   4       97.24      101.18     13.32 o 
 -18   0   4       16.92       17.38      8.81 o 
 -16   0   4      128.79      114.40     11.85 o 
 -14   0   4     3553.10     4593.36     51.04 o 
 -12   0   4    29342.87    28273.19    519.48 o 
 -10   0   4      278.97      322.84     18.12 o 
  -8   0   4    11253.55    14404.89    331.01 o 
  -6   0   4    49202.35    46324.24    555.45 o 
  -4   0   4    12693.67    16510.70    309.35 o 
  -2   0   4    16221.00    16449.03    291.24 o 
   0   0   4      179.09      241.10      7.29 o 
   2   0   4     1189.18     1435.26     25.79 o 
   4   0   4    30669.28    30774.01    520.91 o 
   6   0   4      891.71     1203.55     27.16 o 
   8   0   4     2779.57     3539.39     46.02 o 
  10   0   4     3295.18     3661.37     49.09 o 
  12   0   4     1071.36     1157.69     32.30 o 
  14   0   4       22.35       11.56     12.48 o 
  16   0   4        8.40       40.67     13.28 o 
  18   0   4       85.40       65.81     16.55 o 
  20   0   4        6.32        4.88     13.84 o 
  22   0   4       47.75       68.76     17.59 o 
 -29   1   4       45.82       66.54     14.64 o 
 -27   1   4        4.49       11.49     13.12 o 
 -25   1   4       16.79        5.82     12.32 o 
 -23   1   4        4.69        1.71     10.34 o 
 -21   1   4       37.06       41.13      9.63 o 
 -19   1   4       44.02       30.36      9.15 o 
 -17   1   4      352.53      361.62     17.66 o 
 -15   1   4      238.09      229.80     13.81 o 
 -13   1   4     1558.97     1872.06     32.86 o 
 -11   1   4     3948.52     3820.54     48.91 o 
  -9   1   4     2050.70     2240.65     30.30 o 
  -7   1   4    11184.67    10195.91      4.00 o 
  -5   1   4      301.54      218.57      4.15 o 
  -3   1   4     9802.87    11345.17    248.88 o 
  -1   1   4     3871.64     3018.67      4.33 o 
   1   1   4      868.01     1270.72     22.96 o 
   3   1   4     2558.24     3191.77     35.37 o 
   5   1   4     2157.12     2556.23     32.07 o 
   7   1   4     6605.71     6692.27     53.62 o 
   9   1   4      272.06      338.03     14.93 o 
  11   1   4      669.19      521.49     19.89 o 
  13   1   4      183.74      184.98     14.63 o 
  15   1   4      316.19      337.59     20.12 o 
  17   1   4      144.68      149.81     19.86 o 
  19   1   4       91.97       92.62     16.59 o 
  21   1   4       14.97        1.33     14.42 o 
  23   1   4       35.26       40.69     17.77 o 
 -28   2   4        0.20        6.46     12.61 o 
 -26   2   4       53.11       46.82     15.67 o 
 -24   2   4       88.76       99.26     15.32 o 
 -22   2   4       28.09       33.77     10.88 o 
 -20   2   4      197.06      213.16     16.45 o 
 -18   2   4       10.86       14.05      7.82 o 
 -16   2   4      525.68      523.62     19.96 o 
 -14   2   4       22.83        6.42      6.77 o 
 -12   2   4       82.25      101.14      9.49 o 
 -10   2   4     3750.67     3723.36     39.49 o 
  -8   2   4       54.94       46.06      5.44 o 
  -6   2   4      205.84      206.18      9.04 o 
  -4   2   4      213.83      144.72      8.16 o 
  -2   2   4       13.92       35.88      5.32 o 
   0   2   4       22.21       23.56      4.08 o 
   2   2   4        2.18        5.10      5.10 o 
   4   2   4       39.19       25.10      5.63 o 
   6   2   4      217.08      387.34     14.30 o 
   8   2   4      376.00      290.43     14.22 o 
  10   2   4       63.83       73.43      9.14 o 
  12   2   4      288.30      248.47     15.94 o 
  14   2   4       17.94        1.52     10.48 o 
  16   2   4       49.99       65.83     15.65 o 
  18   2   4       76.35       56.63     16.41 o 
  20   2   4       59.95       90.12     18.34 o 
  22   2   4       66.83       73.54     18.55 o 
 -27   3   4        0.10       12.77     13.07 o 
 -25   3   4        8.83        5.04     11.79 o 
 -23   3   4        0.82       10.30     11.18 o 
 -21   3   4        2.06        8.38     10.37 o 
 -19   3   4        2.59        0.00      8.69 o 
 -17   3   4       22.46       29.56      8.65 o 
 -15   3   4       13.36        6.53      7.51 o 
 -13   3   4     1026.36     1046.32     25.85 o 
 -11   3   4     2010.47     2272.57     33.00 o 
  -9   3   4        0.00       10.26      4.62 o 
  -7   3   4     2219.52     2156.08     30.41 o 
  -5   3   4     1190.48     1402.03     25.12 o 
  -3   3   4      261.27      254.42     12.04 o 
  -1   3   4        0.01        5.14      5.14 o 
   1   3   4        1.36        1.40      5.97 o 
   3   3   4     4701.40     6080.05     53.87 o 
   5   3   4     8175.00     8699.60     65.90 o 
   7   3   4      417.93      471.95     18.24 o 
   9   3   4      403.25      348.32     17.20 o 
  11   3   4      441.15      475.97     20.36 o 
  13   3   4      248.32      211.02     16.99 o 
  15   3   4      189.92      226.71     19.37 o 
  17   3   4      611.35      783.19     34.06 o 
  19   3   4      114.96      133.23     18.78 o 
  21   3   4        0.74        4.02     14.92 o 
 -26   4   4       18.61        3.19     15.26 o 
 -24   4   4        0.03        4.08     11.72 o 
 -22   4   4       30.31        3.74     10.48 o 
 -20   4   4        0.03        9.44      9.76 o 
 -18   4   4       38.16       10.86     10.86 o 
 -16   4   4       23.57       20.75      9.12 o 
 -14   4   4     1362.04     1288.87     31.80 o 
 -12   4   4     1260.79     1285.50     29.61 o 
 -10   4   4       94.64       50.09      8.35 o 
  -8   4   4      588.40      438.39     16.16 o 
  -6   4   4      490.19      480.61     17.54 o 
  -4   4   4      267.24      291.93     13.79 o 
  -2   4   4     3894.34     4326.78     48.13 o 
   0   4   4        0.57        0.46      4.74 o 
   2   4   4      458.44      486.22     18.32 o 
   4   4   4      657.28      752.69     22.34 o 
   6   4   4      330.42      399.83     17.54 o 
   8   4   4      913.03     1162.97     31.60 o 
  10   4   4       25.34       37.13     12.45 o 
  12   4   4       93.01      119.46     15.41 o 
  14   4   4      155.82      166.59     18.71 o 
  16   4   4       35.10       41.16     14.88 o 
  18   4   4        8.57       27.67     16.66 o 
  20   4   4       40.41       46.89     18.58 o 
 -23   5   4        0.14       10.18     14.77 o 
 -21   5   4       59.40       76.28     13.29 o 
 -19   5   4      161.49      140.79     16.65 o 
 -17   5   4        1.39       15.29      9.07 o 
 -15   5   4      258.92      208.45     15.93 o 
 -13   5   4      215.80      181.98      9.40 o 
 -11   5   4     1005.98      860.13      8.76 o 
  -9   5   4      144.76      135.65     11.70 o 
  -7   5   4        1.86        9.10      7.43 o 
  -5   5   4       46.25       19.63      8.12 o 
  -3   5   4      191.79      187.96     13.33 o 
  -1   5   4      107.26      118.16     11.71 o 
   1   5   4       33.53       15.21      8.82 o 
   3   5   4       81.90       76.65     12.46 o 
   5   5   4       13.61       18.45      9.84 o 
   7   5   4      216.10      219.90     15.66 o 
   9   5   4        5.41       11.66     10.06 o 
  11   5   4      140.17      200.80     17.68 o 
  13   5   4       56.33       31.23     16.20 o 
  15   5   4       32.67        2.27     16.57 o 
  17   5   4        0.09        4.72     13.24 o 
  19   5   4       18.98       22.57     15.38 o 
 -22   6   4       12.40       27.98     11.40 o 
 -20   6   4       21.77       16.28     11.52 o 
 -18   6   4       11.34       30.79     10.53 o 
 -16   6   4       16.28       30.43      8.79 o 
 -14   6   4      263.76      255.44     20.77 o 
 -12   6   4        6.04        2.21      8.47 o 
 -10   6   4      373.84      388.55     21.07 o 
  -8   6   4      290.28      301.07     19.35 o 
  -6   6   4       64.31       84.39     11.47 o 
  -4   6   4      177.05      233.89     18.08 o 
  -2   6   4      390.07      430.50     20.78 o 
   0   6   4       99.98       81.74     61.35 o 
   2   6   4      182.21      153.06     11.03 o 
   4   6   4      476.90      354.15      9.65 o 
   6   6   4       27.13        2.61      9.78 o 
   8   6   4      138.29      169.60     17.07 o 
  10   6   4       35.91       64.96     14.00 o 
  12   6   4      189.00      295.25     22.74 o 
  14   6   4       14.63       31.61     15.07 o 
  16   6   4      117.47      137.31     19.12 o 
 -17   7   4       23.17       10.89     10.89 o 
 -15   7   4        5.00       28.36     11.80 o 
 -13   7   4      165.58      166.65     17.79 o 
 -11   7   4       22.39       45.46     12.59 o 
  -9   7   4       56.59       59.81     12.96 o 
  -7   7   4       69.98       83.99     13.67 o 
  -5   7   4       29.56       35.41     14.53 o 
  -3   7   4       47.09       51.84     11.41 o 
  -1   7   4      179.46      215.54     18.17 o 
   1   7   4        6.86       11.77     11.77 o 
   3   7   4      283.52      224.85     10.62 o 
   5   7   4      132.85      199.43     20.23 o 
   7   7   4       59.79       11.36     10.48 o 
   9   7   4        6.35       13.96     13.96 o 
  11   7   4        0.43        4.38     11.43 o 
  13   7   4        0.01        5.62     14.10 o 
 -12   8   4        1.06        6.64      9.58 o 
 -10   8   4        5.80        9.20     14.15 o 
  -8   8   4       17.97       12.24     14.67 o 
  -6   8   4        4.20       25.71     12.51 o 
  -4   8   4       27.59       50.91     13.49 o 
  -2   8   4        9.80       29.63     10.21 o 
   0   8   4       26.53       38.82      8.83 o 
   2   8   4      261.62      284.55     21.73 o 
   4   8   4       56.30       21.75     21.75 o 
   6   8   4       16.16        3.26     12.92 o 
 -29   1   5        6.40        1.04     11.90 o 
 -27   1   5       38.69       33.36     14.07 o 
 -25   1   5       95.05       92.33     16.70 o 
 -23   1   5        1.14        0.93     10.81 o 
 -21   1   5       12.47        7.04      9.85 o 
 -19   1   5        0.87       18.02      7.47 o 
 -17   1   5      304.06      325.81     16.51 o 
 -15   1   5       17.06       10.37      7.53 o 
 -13   1   5       58.98       79.53     12.37 o 
 -11   1   5     6928.55     7064.62     54.70 o 
  -9   1   5     1107.34     1017.03     20.17 o 
  -7   1   5     1616.60     1212.32      4.48 o 
  -5   1   5       98.37       73.19      3.49 o 
  -3   1   5        4.51        5.25      5.09 o 
  -1   1   5      420.37      412.78      4.48 o 
   1   1   5      116.42      160.26      9.32 o 
   3   1   5     9187.20     9503.31    268.84 o 
   5   1   5    13680.76    12266.74    318.31 o 
   7   1   5       27.53       53.15      7.80 o 
   9   1   5      956.80      978.75     25.38 o 
  11   1   5      379.34      281.52     15.48 o 
  13   1   5       23.70       42.41     10.80 o 
  15   1   5      158.87      179.74     17.28 o 
  17   1   5       50.55       74.88     14.06 o 
  19   1   5       14.25       32.06     15.84 o 
  21   1   5       43.79       90.22     18.51 o 
 -28   2   5       14.66       29.17     13.32 o 
 -26   2   5      169.13      179.95     18.99 o 
 -24   2   5       10.76       11.26     12.64 o 
 -22   2   5        2.36        6.78      9.54 o 
 -20   2   5        5.83        3.79      9.56 o 
 -18   2   5      463.14      450.31     20.27 o 
 -16   2   5       76.36      101.20     10.24 o 
 -14   2   5       71.68      139.31     10.67 o 
 -12   2   5     1597.25     1684.38     29.68 o 
 -10   2   5      364.64      298.00     11.89 o 
  -8   2   5       21.70       26.19      5.15 o 
  -6   2   5      599.73      700.19     16.49 o 
  -4   2   5      262.84      416.34     13.65 o 
  -2   2   5     1681.78     1828.44     28.48 o 
   0   2   5     4907.03     6047.07     36.16 o 
   2   2   5      128.70      149.13      9.42 o 
   4   2   5      463.80      640.02     18.56 o 
   6   2   5        5.03        7.69      6.79 o 
   8   2   5       27.76       29.58      8.30 o 
  10   2   5      122.54      126.00     12.06 o 
  12   2   5       39.60       40.55      9.88 o 
  14   2   5       12.60       26.57     11.95 o 
  16   2   5      321.77      342.24     23.37 o 
  18   2   5       24.38       10.57     14.80 o 
  20   2   5       24.53       54.27     14.07 o 
  22   2   5       33.09       21.48     19.12 o 
 -27   3   5        2.98       11.85     11.85 o 
 -25   3   5        0.74        0.99     11.93 o 
 -23   3   5       30.22       34.66     11.03 o 
 -21   3   5        0.14        8.46      8.69 o 
 -19   3   5       86.03       91.43     12.43 o 
 -17   3   5       17.16       21.44      8.29 o 
 -15   3   5        2.02        2.93      7.26 o 
 -13   3   5      494.46      647.49     20.46 o 
 -11   3   5      530.89      447.76     16.20 o 
  -9   3   5      144.62      149.61      9.62 o 
  -7   3   5      210.59      137.69      4.24 o 
  -5   3   5      197.49      307.72     13.00 o 
  -3   3   5        0.03        5.01      4.88 o 
  -1   3   5        1.71        1.00      5.26 o 
   1   3   5      941.63     1144.15     24.94 o 
   3   3   5       78.57       59.68      8.31 o 
   5   3   5     1669.15     2066.81     35.51 o 
   7   3   5      478.86      562.55     20.36 o 
   9   3   5       22.72       26.10      9.48 o 
  11   3   5        4.25        4.50     10.38 o 
  13   3   5        0.86        5.18      9.26 o 
  15   3   5       33.80       41.47     13.57 o 
  17   3   5        0.04       15.06     15.06 o 
  19   3   5        1.38       14.95     14.95 o 
  21   3   5       50.78       76.79     21.89 o 
 -26   4   5       10.59       11.93     14.31 o 
 -24   4   5       64.57       52.43     15.67 o 
 -22   4   5       37.15       20.87     10.10 o 
 -20   4   5        4.41        8.67      9.33 o 
 -18   4   5        9.92       34.19     10.17 o 
 -16   4   5      125.79       99.67     12.90 o 
 -14   4   5      179.53      170.57     12.72 o 
 -12   4   5     1272.19     1205.87     28.60 o 
 -10   4   5        4.01        3.56      6.73 o 
  -8   4   5       57.25       69.73      9.00 o 
  -6   4   5       92.12       78.87      8.61 o 
  -4   4   5      389.59      446.97     17.24 o 
  -2   4   5      162.21      174.65     12.48 o 
   0   4   5      288.91      253.22     33.19 o 
   2   4   5      470.46      483.83     19.45 o 
   4   4   5      111.31       90.26     10.08 o 
   6   4   5      561.69      675.56     23.51 o 
   8   4   5     1000.40     1129.68     31.65 o 
  10   4   5        0.06        5.67     10.29 o 
  12   4   5      129.03      189.64     19.62 o 
  14   4   5       16.03        2.10     13.70 o 
  16   4   5       47.67       68.35     17.00 o 
  18   4   5       85.14       71.13     19.73 o 
 -25   5   5       53.00        1.09     13.25 o 
 -23   5   5        0.14        1.03     12.21 o 
 -21   5   5       41.02       25.03     21.62 o 
 -19   5   5       37.82       29.53     10.86 o 
 -17   5   5        4.56       10.62      8.95 o 
 -15   5   5       49.22       64.53     10.80 o 
 -13   5   5        9.89       14.30      8.10 o 
 -11   5   5      549.02      590.74     22.98 o 
  -9   5   5      321.88      319.82     18.09 o 
  -7   5   5      222.18      241.14     15.76 o 
  -5   5   5       31.83       43.41      7.18 o 
  -3   5   5      319.86      254.10     16.11 o 
  -1   5   5      420.81      452.62     19.27 o 
   1   5   5      202.14      239.06     14.83 o 
   3   5   5      836.72      916.24     28.45 o 
   5   5   5     2266.65     2889.82     46.99 o 
   7   5   5      256.38      273.94     19.54 o 
   9   5   5        5.27        5.34     10.44 o 
  11   5   5      110.50      157.01     18.46 o 
  13   5   5       80.79      116.93     15.85 o 
  15   5   5        9.00        6.97     15.39 o 
  17   5   5       66.92       39.80     18.37 o 
 -22   6   5        2.61        1.06     11.31 o 
 -20   6   5       11.39        5.92     12.05 o 
 -18   6   5        9.01       19.46     11.27 o 
 -16   6   5       16.48        5.19     11.68 o 
 -14   6   5        7.64        8.19     11.38 o 
 -12   6   5        1.33        2.33      9.43 o 
 -10   6   5      121.06      112.55     15.71 o 
  -8   6   5       11.23        1.58     11.34 o 
  -6   6   5      220.22      228.92     16.77 o 
  -4   6   5      532.25      664.49     25.72 o 
  -2   6   5        4.88        5.86     11.10 o 
   0   6   5      321.60      356.67     13.91 o 
   2   6   5       92.89       90.89     12.57 o 
   4   6   5       13.14       20.38     11.73 o 
   6   6   5       31.57        5.43      9.96 o 
   8   6   5       41.23       68.44     12.84 o 
  10   6   5        6.14        8.41     12.44 o 
  12   6   5        0.55       14.54     14.54 o 
  14   6   5       12.38       22.29     14.90 o 
 -19   7   5        6.20       11.92     11.92 o 
 -17   7   5        0.08        1.94     12.52 o 
 -15   7   5        4.82       11.20     11.38 o 
 -13   7   5        5.46        0.89     11.57 o 
 -11   7   5        9.39       28.46     12.97 o 
  -9   7   5       27.18       44.76     10.13 o 
  -7   7   5        0.44       13.13     11.35 o 
  -5   7   5        4.42       34.16     10.68 o 
  -3   7   5        1.08        8.61     10.86 o 
  -1   7   5        0.04        1.68     10.27 o 
   1   7   5       20.91       33.26     11.97 o 
   3   7   5       19.51       32.86      9.93 o 
   5   7   5        9.18       19.98     12.05 o 
   7   7   5        0.00        5.25     13.24 o 
   9   7   5        3.47        3.25     15.05 o 
  11   7   5        9.04       25.98     12.30 o 
 -12   8   5      109.98       94.18     17.75 o 
 -10   8   5        2.23       13.33     13.87 o 
  -8   8   5        0.04       11.57     14.75 o 
  -6   8   5       13.39       36.30     13.01 o 
  -4   8   5       19.98       40.01     11.41 o 
  -2   8   5        1.14        2.69     10.96 o 
   0   8   5       29.90        1.29     18.26 o 
   2   8   5        1.62        6.76     10.61 o 
   4   8   5       44.02        6.23     12.83 o 
   6   8   5        3.78        1.08     15.53 o 
 -30   0   6       17.71       12.59     15.78 o 
 -28   0   6       39.07       44.02     15.90 o 
 -26   0   6      211.22      144.73     19.51 o 
 -24   0   6       95.74       82.28     14.44 o 
 -22   0   6      107.16       49.48     11.41 o 
 -20   0   6       14.79       39.76     10.18 o 
 -18   0   6     1484.12     1543.76     36.06 o 
 -16   0   6      144.10      156.19     11.67 o 
 -14   0   6     1614.43     2125.70     36.50 o 
 -12   0   6     3044.14     3747.60     43.87 o 
 -10   0   6       23.50       56.91      8.64 o 
  -8   0   6     3666.70     4885.11     47.10 o 
  -6   0   6      143.19      243.39     11.40 o 
  -4   0   6     1536.08     1390.89     23.74 o 
  -2   0   6    15837.70    14871.61    308.51 o 
   0   0   6      876.62      806.41     13.74 o 
   2   0   6     8509.82    10269.88     70.98 o 
   4   0   6     2363.09     3029.59     42.35 o 
   6   0   6       26.85       54.85      9.79 o 
   8   0   6      164.63      286.90     17.36 o 
  10   0   6      137.76      177.68     15.25 o 
  12   0   6       20.37        6.24     12.47 o 
  14   0   6      144.34      199.32     18.43 o 
  16   0   6        3.75       21.62     11.59 o 
  18   0   6        1.73        6.26     13.07 o 
  20   0   6       63.01       49.68     18.29 o 
 -29   1   6        5.82       11.42     11.42 o 
 -27   1   6        7.26        4.18     13.10 o 
 -25   1   6      207.36      189.22     16.64 o 
 -23   1   6      525.74      511.15     25.86 o 
 -21   1   6       46.20       78.53     10.21 o 
 -19   1   6        5.79        3.46      7.28 o 
 -17   1   6       84.52      116.85     11.50 o 
 -15   1   6      165.64      152.17     11.27 o 
 -13   1   6     1193.03     1419.33     27.66 o 
 -11   1   6      225.66      255.61     11.78 o 
  -9   1   6     3224.88     3141.74     33.76 o 
  -7   1   6     8578.50     8413.57     53.62 o 
  -5   1   6      709.36      587.64     15.09 o 
  -3   1   6     1889.22     2310.30     30.20 o 
  -1   1   6        0.60       12.60      4.71 o 
   1   1   6     2489.23     3100.99     36.62 o 
   3   1   6     2976.97     3736.91     41.32 o 
   5   1   6     9585.03     9733.16     68.48 o 
   7   1   6      178.71      139.37     11.14 o 
   9   1   6        0.18       16.99      7.45 o 
  11   1   6       67.85       47.65     10.20 o 
  13   1   6       20.65       14.37     10.63 o 
  15   1   6      155.91      162.09     16.86 o 
  17   1   6        3.29       13.20     13.20 o 
  19   1   6        2.16        2.45     14.30 o 
  21   1   6      177.32      236.15     27.01 o 
 -28   2   6        6.92        5.43     12.27 o 
 -26   2   6       56.59       42.17     16.03 o 
 -24   2   6        0.18        9.41     11.38 o 
 -22   2   6       50.00       71.33     12.49 o 
 -20   2   6       84.32      112.43     12.68 o 
 -18   2   6       42.39       40.62      8.52 o 
 -16   2   6      668.06      570.60     20.85 o 
 -14   2   6      335.23      279.46      8.98 o 
 -12   2   6      435.02      412.93     15.06 o 
 -10   2   6      137.77      125.93      8.82 o 
  -8   2   6       63.60       57.49      6.40 o 
  -6   2   6      334.26      340.11     12.34 o 
  -4   2   6        5.44        9.39      5.48 o 
  -2   2   6      543.70      594.66     17.11 o 
   0   2   6      582.59      347.23     14.78 o 
   2   2   6       44.76       48.43      6.66 o 
   4   2   6       12.19        8.08      8.43 o 
   6   2   6      510.47      492.33     18.12 o 
   8   2   6       20.60       49.97      8.09 o 
  10   2   6       86.13      127.30     12.77 o 
  12   2   6       29.60       34.11     10.52 o 
  14   2   6       18.26       30.81     12.14 o 
  16   2   6       28.87       41.32     15.39 o 
  18   2   6       48.97       57.11     15.69 o 
  20   2   6       25.01        9.61     20.39 o 
 -27   3   6      132.16      163.14     18.11 o 
 -25   3   6      193.82      149.32     19.94 o 
 -23   3   6      215.20      207.75     19.19 o 
 -21   3   6       30.75       31.40      9.97 o 
 -19   3   6        0.83        4.51      7.67 o 
 -17   3   6       22.54       19.30      7.49 o 
 -15   3   6        3.35        3.52      6.74 o 
 -13   3   6        7.15        6.23      6.23 o 
 -11   3   6      351.95      287.26     13.48 o 
  -9   3   6      679.17      587.54     17.95 o 
  -7   3   6       15.87        0.45      5.06 o 
  -5   3   6     1037.73     1033.43     23.35 o 
  -3   3   6      148.10      132.73      5.56 o 
  -1   3   6       44.07       46.42      7.02 o 
   1   3   6       38.26       71.65      9.12 o 
   3   3   6     1852.61     1868.31     33.69 o 
   5   3   6     1337.38     1495.49     31.75 o 
   7   3   6     2002.59     2087.15     37.23 o 
   9   3   6       20.68       24.12      9.24 o 
  11   3   6      265.65      245.40     18.61 o 
  13   3   6      151.13      184.99     17.60 o 
  15   3   6       27.73       37.99     14.10 o 
  17   3   6        6.49        2.47     13.26 o 
  19   3   6       26.66       72.81     17.84 o 
 -26   4   6       59.01       11.05     12.87 o 
 -24   4   6      144.64      132.83     10.22 o 
 -22   4   6       68.47      101.80     15.73 o 
 -20   4   6        0.02        3.46     11.82 o 
 -18   4   6      139.34      156.73     14.87 o 
 -16   4   6       80.22       63.91     10.73 o 
 -14   4   6       69.53       69.64      9.48 o 
 -12   4   6        9.07        8.52      7.90 o 
 -10   4   6      320.04      255.80     13.92 o 
  -8   4   6     1842.15     1717.29     33.17 o 
  -6   4   6      311.63      276.69     14.36 o 
  -4   4   6       18.31       14.48      6.73 o 
  -2   4   6      542.16      525.31     18.75 o 
   0   4   6      472.32      500.56     13.02 o 
   2   4   6     1114.54     1274.53     29.82 o 
   4   4   6       29.22       15.10      8.75 o 
   6   4   6     1918.12     1890.11     39.32 o 
   8   4   6      168.60      210.84     17.81 o 
  10   4   6        0.67        4.33      9.24 o 
  12   4   6       21.85       30.38     13.20 o 
  14   4   6        1.42       13.42     13.42 o 
  16   4   6       11.70       25.62     15.70 o 
  18   4   6       66.51      105.31     20.77 o 
 -25   5   6       63.78        2.26     13.35 o 
 -23   5   6       22.91        2.13     12.60 o 
 -21   5   6       34.72       48.37     13.52 o 
 -19   5   6       30.50       19.07     10.99 o 
 -17   5   6       78.78       77.12     13.90 o 
 -15   5   6      126.63       94.67      8.54 o 
 -13   5   6       10.96        9.18      9.30 o 
 -11   5   6       31.48       10.19      9.98 o 
  -9   5   6      411.37      376.18     19.02 o 
  -7   5   6        5.15       18.65      8.93 o 
  -5   5   6       86.24       77.10     11.10 o 
  -3   5   6        0.21        3.92      7.81 o 
  -1   5   6      135.07      178.35     13.68 o 
   1   5   6       42.29       52.28      9.69 o 
   3   5   6        3.09        5.74      9.32 o 
   5   5   6      523.01      688.19     27.14 o 
   7   5   6       25.42       11.01     11.58 o 
   9   5   6      205.62      269.95     21.40 o 
  11   5   6      235.27      272.87     20.53 o 
  13   5   6        0.24       13.54     10.67 o 
  15   5   6       72.97       95.89     19.03 o 
 -22   6   6        0.33       11.63     13.52 o 
 -20   6   6        3.05       45.48     11.52 o 
 -18   6   6       38.34       62.08     14.51 o 
 -16   6   6       35.22       26.14     12.39 o 
 -14   6   6       48.23       67.07     13.45 o 
 -12   6   6      629.06      662.17     26.84 o 
 -10   6   6       17.02       25.60     11.84 o 
  -8   6   6      574.41      625.16     27.01 o 
  -6   6   6       88.48      112.37     15.41 o 
  -4   6   6      720.10      868.39     29.49 o 
  -2   6   6      320.83      342.47     19.47 o 
   0   6   6        3.73       18.51      9.65 o 
   2   6   6      168.75      178.76     16.07 o 
   4   6   6      119.48      116.53     14.37 o 
   6   6   6      278.88      216.76     11.16 o 
   8   6   6        6.79        5.10     11.79 o 
  10   6   6       73.57      102.86     16.06 o 
  12   6   6      113.97      163.95     19.05 o 
  14   6   6       10.98       23.82     13.54 o 
 -19   7   6        0.09       11.13     10.20 o 
 -17   7   6       19.02        2.02     12.04 o 
 -15   7   6        4.10        3.91     11.01 o 
 -13   7   6        2.56        2.95     11.48 o 
 -11   7   6      282.86      351.58     24.24 o 
  -9   7   6      419.14      477.29     27.06 o 
  -7   7   6        2.97        7.17     12.22 o 
  -5   7   6        4.69        4.70      8.85 o 
  -3   7   6       36.64       27.79     11.89 o 
  -1   7   6        9.73        5.18     10.26 o 
   1   7   6        4.49        9.76     10.25 o 
   3   7   6       45.67       64.34     13.80 o 
   5   7   6      299.00      307.36     20.58 o 
   7   7   6      149.47      107.37     18.08 o 
   9   7   6       16.87       18.80     14.29 o 
 -12   8   6       16.87       12.26     12.46 o 
 -10   8   6       12.64        1.11     14.87 o 
  -8   8   6       24.42       66.19     13.85 o 
  -6   8   6       17.62       28.92     14.09 o 
  -4   8   6       26.02       47.16     12.95 o 
  -2   8   6       10.78        0.00     10.43 o 
   0   8   6        8.78        7.78     11.90 o 
   2   8   6        0.01        8.62     12.62 o 
   4   8   6        0.32       12.17     12.44 o 
 -29   1   7        3.91        6.63     12.07 o 
 -27   1   7       86.97       89.52     15.13 o 
 -25   1   7      412.52      227.53     20.96 o 
 -23   1   7      818.29      841.41     30.81 o 
 -21   1   7       66.67       51.76     11.18 o 
 -19   1   7       29.08       23.88      9.10 o 
 -17   1   7      240.04      179.95     13.67 o 
 -15   1   7       14.53        6.20      6.78 o 
 -13   1   7        2.31        5.86      5.08 o 
 -11   1   7      246.19      163.50      9.72 o 
  -9   1   7     1587.37     1653.64     26.33 o 
  -7   1   7     6913.27     6777.02     50.48 o 
  -5   1   7     1164.65      998.19     20.65 o 
  -3   1   7       93.33      138.65      8.53 o 
  -1   1   7      374.54      343.17     13.65 o 
   1   1   7      213.29      316.06     13.82 o 
   3   1   7      144.04      138.15     10.68 o 
   5   1   7     1288.75     1381.00     28.86 o 
   7   1   7     1414.96     1504.43     32.29 o 
   9   1   7      178.51      193.08     13.88 o 
  11   1   7        0.91       12.01      8.73 o 
  13   1   7       72.91       80.28     14.74 o 
  15   1   7       25.95       36.48     13.10 o 
  17   1   7       11.85       47.32     12.27 o 
  19   1   7        0.71       17.71     14.37 o 
 -30   2   7        0.78       19.20     10.32 o 
 -28   2   7       25.04       13.24     14.23 o 
 -26   2   7      123.93      108.41     15.75 o 
 -24   2   7        0.85       18.02     10.95 o 
 -22   2   7        9.78        4.24      9.77 o 
 -20   2   7       92.19      107.55     13.49 o 
 -18   2   7       32.12       51.45      8.88 o 
 -16   2   7      519.21      495.32     19.04 o 
 -14   2   7       14.36        6.03      6.67 o 
 -12   2   7      174.61      189.05     10.89 o 
 -10   2   7      188.00      169.01     10.20 o 
  -8   2   7     2111.13     1916.47     29.61 o 
  -6   2   7       12.24       21.12      6.40 o 
  -4   2   7       17.24       27.13      5.72 o 
  -2   2   7       63.79       87.77      7.92 o 
   0   2   7     3122.99     3300.61     28.16 o 
   2   2   7       18.02       32.21      7.34 o 
   4   2   7       47.55       42.10      7.71 o 
   6   2   7      230.11      218.12     13.87 o 
   8   2   7      974.81      990.61     27.54 o 
  10   2   7      854.84      886.91     29.88 o 
  12   2   7       17.52        6.01     11.55 o 
  14   2   7      111.15      143.59     17.03 o 
  16   2   7       98.16      132.79     17.26 o 
  18   2   7        8.06        3.88     16.69 o 
 -29   3   7        2.33        2.31     12.91 o 
 -27   3   7        5.59       13.33     12.43 o 
 -25   3   7      228.46      237.09     21.76 o 
 -23   3   7       84.51       97.92     14.00 o 
 -21   3   7        3.93        9.37      9.72 o 
 -19   3   7       78.35       91.49     10.52 o 
 -17   3   7        1.87        7.35      7.02 o 
 -15   3   7       25.12        1.17      5.94 o 
 -13   3   7        0.03        2.07      6.12 o 
 -11   3   7        0.73        7.80      5.83 o 
  -9   3   7      368.98      330.92     14.42 o 
  -7   3   7      687.14      783.65     20.68 o 
  -5   3   7     1090.69     1187.44     26.36 o 
  -3   3   7      476.40      590.52     18.83 o 
  -1   3   7       22.42       26.98      6.94 o 
   1   3   7      365.37      355.18     15.10 o 
   3   3   7      154.44      202.90     12.20 o 
   5   3   7      221.28      223.47     14.41 o 
   7   3   7        5.08       29.01      9.12 o 
   9   3   7       68.30       76.57     12.80 o 
  11   3   7      104.24      103.04     15.21 o 
  13   3   7        0.00        0.99     10.56 o 
  15   3   7        3.18        9.24     12.15 o 
  17   3   7       21.77       17.90     16.37 o 
  19   3   7        5.55       10.98     16.60 o 
 -26   4   7        0.14       14.03     14.03 o 
 -24   4   7       37.95        1.02     12.97 o 
 -22   4   7       31.28       14.52     12.47 o 
 -20   4   7        0.13       13.44     13.44 o 
 -18   4   7       41.83       34.73     10.59 o 
 -16   4   7        4.02        7.82      9.32 o 
 -14   4   7        1.53       14.77      7.65 o 
 -12   4   7       35.93       79.23      9.94 o 
 -10   4   7        3.87        3.55      7.33 o 
  -8   4   7      641.49      668.69     22.12 o 
  -6   4   7     1278.38     1184.31     28.98 o 
  -4   4   7      288.25      298.20     15.78 o 
  -2   4   7       57.51       58.64      8.06 o 
   0   4   7      351.46      388.18     18.68 o 
   2   4   7      325.05      315.67     17.35 o 
   4   4   7        8.92        1.30      8.64 o 
   6   4   7      874.15      832.48     28.54 o 
   8   4   7      104.30      118.64     14.63 o 
  10   4   7       15.75       19.35     12.31 o 
  12   4   7        9.36        5.21     12.09 o 
  14   4   7       22.59       23.19     14.31 o 
  16   4   7       20.36       36.70     17.24 o 
 -25   5   7      215.09      171.65     11.88 o 
 -23   5   7      202.07      240.08     22.14 o 
 -21   5   7       44.35       65.31     14.95 o 
 -19   5   7        5.43        9.23     10.33 o 
 -17   5   7       24.77       11.92      9.43 o 
 -15   5   7      157.15      119.69      9.53 o 
 -13   5   7       70.90        9.68      7.85 o 
 -11   5   7        3.43       20.43      8.72 o 
  -9   5   7     1686.84     1717.67     39.11 o 
  -7   5   7       19.91       39.03     10.04 o 
  -5   5   7        6.09        7.60      8.50 o 
  -3   5   7       15.24       16.80      9.20 o 
  -1   5   7       14.85       21.56      8.27 o 
   1   5   7       54.06       55.75      9.24 o 
   3   5   7      308.94      312.42     19.36 o 
   5   5   7        4.30       12.16     10.74 o 
   7   5   7      815.79      891.98     32.64 o 
   9   5   7        5.94        2.89     10.85 o 
  11   5   7       21.55       21.48     14.32 o 
  13   5   7        0.67        6.95     12.84 o 
  15   5   7       27.06       42.16     17.09 o 
 -22   6   7        4.41        9.75     14.46 o 
 -20   6   7       31.21       15.54     13.34 o 
 -18   6   7       18.11       31.55     11.36 o 
 -16   6   7       70.73       82.68     13.95 o 
 -14   6   7       34.96       33.66     12.02 o 
 -12   6   7      226.05      209.99     18.43 o 
 -10   6   7      101.81      157.53     16.45 o 
  -8   6   7        2.84       16.98     11.39 o 
  -6   6   7       90.70       85.07     13.93 o 
  -4   6   7       77.68      129.45     15.41 o 
  -2   6   7        0.09        9.33      8.71 o 
   0   6   7       75.59       80.44      8.19 o 
   2   6   7       10.12       24.13      9.47 o 
   4   6   7        9.63       30.35     10.69 o 
   6   6   7      220.39      182.13     19.58 o 
   8   6   7       33.45       37.28     12.98 o 
  10   6   7        6.06        0.00     14.11 o 
  12   6   7        1.00       13.53     13.53 o 
 -19   7   7        4.62        0.00     12.64 o 
 -17   7   7        7.75       14.28     14.28 o 
 -15   7   7        4.46        7.26     12.31 o 
 -13   7   7        0.57       13.76     13.76 o 
 -11   7   7        1.87       16.13     11.92 o 
  -9   7   7        0.05       13.25     13.25 o 
  -7   7   7       41.36       57.23     14.62 o 
  -5   7   7       29.42       19.79     10.96 o 
  -3   7   7       12.45       12.39      8.43 o 
  -1   7   7        6.65        6.95     10.43 o 
   1   7   7        0.44        2.74      9.96 o 
   3   7   7        1.63        5.70     10.71 o 
   5   7   7        1.85       12.43     12.43 o 
   7   7   7       10.48       17.08     10.94 o 
   9   7   7        2.95       23.20     12.56 o 
 -12   8   7        1.33       20.99     14.04 o 
 -10   8   7        7.58       10.74     13.53 o 
  -8   8   7       90.79      113.75     18.52 o 
  -6   8   7       94.68       84.15     17.18 o 
  -4   8   7        0.33        0.00     10.47 o 
  -2   8   7       27.33       21.00     11.36 o 
   0   8   7        0.00       10.70      7.45 o 
   2   8   7       31.51       42.90     11.80 o 
 -30   0   8        3.49       12.41     11.32 o 
 -28   0   8        0.15       31.52     12.17 o 
 -26   0   8      127.09      185.27     19.10 o 
 -24   0   8      149.42      157.36     16.10 o 
 -22   0   8       49.42       54.50     12.14 o 
 -20   0   8       20.46        5.17      9.97 o 
 -18   0   8     1186.25     1000.29     29.26 o 
 -16   0   8      388.89      421.47     17.54 o 
 -14   0   8     1646.69     1560.63     31.85 o 
 -12   0   8       76.17      125.23     10.82 o 
 -10   0   8     5090.38     5473.01     53.10 o 
  -8   0   8    15089.20    15229.70    370.58 o 
  -6   0   8    13162.39    12547.54    322.20 o 
  -4   0   8      893.04      857.39     20.39 o 
  -2   0   8     1090.86     1240.00     24.56 o 
   0   0   8       92.07       58.33      5.31 o 
   2   0   8     1002.70     1031.28     26.17 o 
   4   0   8       99.49       80.10     10.93 o 
   6   0   8       16.76        9.48      9.48 o 
   8   0   8        7.41        2.62      9.34 o 
  10   0   8       83.89       84.33     14.87 o 
  12   0   8       37.62       51.64     14.16 o 
  14   0   8       14.57       12.27     15.50 o 
  16   0   8       21.65       14.53     16.96 o 
  18   0   8        0.12        4.18     15.38 o 
 -31   1   8        5.42        4.47     12.91 o 
 -29   1   8       11.55       27.50     12.37 o 
 -27   1   8      157.88      195.93     19.12 o 
 -25   1   8      408.53      363.51     24.06 o 
 -23   1   8       38.47       21.68     12.03 o 
 -21   1   8       84.08       95.31     12.51 o 
 -19   1   8      129.38      116.18     12.42 o 
 -17   1   8        1.68        5.89      7.02 o 
 -15   1   8      813.60      806.26     22.09 o 
 -13   1   8     3009.02     2651.95     35.15 o 
 -11   1   8       50.99       65.61      7.41 o 
  -9   1   8     9457.08     9251.26     61.39 o 
  -7   1   8      738.48      928.78     20.91 o 
  -5   1   8      241.34      230.41     10.94 o 
  -3   1   8       82.57      128.55      9.15 o 
  -1   1   8     1316.65     1446.08     27.02 o 
   1   1   8     1894.11     2091.80     33.72 o 
   3   1   8      687.99      755.20     21.75 o 
   5   1   8       57.34       30.28      7.87 o 
   7   1   8       55.50       51.79      8.60 o 
   9   1   8      105.68       95.68     11.51 o 
  11   1   8        8.25        0.80     11.29 o 
  13   1   8      122.74      139.44     16.78 o 
  15   1   8       71.69      102.71     15.37 o 
  17   1   8        0.96        8.45     12.74 o 
  19   1   8       30.09       47.45     16.64 o 
 -30   2   8        0.80        4.56     13.03 o 
 -28   2   8       23.09        8.85     13.16 o 
 -26   2   8       25.54        9.41     12.82 o 
 -24   2   8       32.38       14.26     12.84 o 
 -22   2   8       28.66       16.17     10.63 o 
 -20   2   8       50.70       66.16     12.62 o 
 -18   2   8       27.39       32.90      8.87 o 
 -16   2   8       49.31       54.68      9.78 o 
 -14   2   8        2.60        2.54      5.93 o 
 -12   2   8       19.72        0.95      5.49 o 
 -10   2   8       80.38       72.07      5.43 o 
  -8   2   8     2224.25     2189.75     33.22 o 
  -6   2   8      419.51      504.04     16.97 o 
  -4   2   8      463.22      455.79     16.24 o 
  -2   2   8      228.46      290.11     12.95 o 
   0   2   8      570.54      612.50     27.29 o 
   2   2   8       73.28       65.58      8.34 o 
   4   2   8      593.19      654.72     21.35 o 
   6   2   8       10.31       12.30      8.56 o 
   8   2   8      183.92      205.75     15.27 o 
  10   2   8      206.03      282.12     18.86 o 
  12   2   8       49.05       62.10     12.25 o 
  14   2   8        6.98        7.47     12.49 o 
  16   2   8       16.02       19.30     15.28 o 
  18   2   8        1.19       13.19     14.44 o 
 -29   3   8        1.43        2.38     13.29 o 
 -27   3   8       16.93       22.46     13.06 o 
 -25   3   8      476.80      472.15     28.84 o 
 -23   3   8      338.27      409.58     23.62 o 
 -21   3   8       62.54       61.09     14.42 o 
 -19   3   8       21.41       35.10      9.97 o 
 -17   3   8       23.99       44.49      8.98 o 
 -15   3   8        0.19        5.43      5.85 o 
 -13   3   8       22.60       17.69      6.94 o 
 -11   3   8        6.78       15.31      6.21 o 
  -9   3   8     2066.07     2304.07     37.09 o 
  -7   3   8     2396.16     2620.08     39.43 o 
  -5   3   8      544.45      591.45     19.68 o 
  -3   3   8       78.99       90.91      8.31 o 
  -1   3   8        8.05        4.28      6.47 o 
   1   3   8      105.22       76.20      9.57 o 
   3   3   8       97.55       89.75     10.11 o 
   5   3   8      450.46      401.42     18.52 o 
   7   3   8        7.17       33.36      7.87 o 
   9   3   8       46.44       61.79     11.99 o 
  11   3   8        3.55       11.06     11.06 o 
  13   3   8       48.97       61.16     16.09 o 
  15   3   8       16.24       46.97     14.04 o 
  17   3   8        1.53       15.78     14.31 o 
 -28   4   8       14.60        1.18     10.50 o 
 -26   4   8       28.67        3.39     10.99 o 
 -24   4   8       64.29       14.51     14.51 o 
 -22   4   8       34.33       48.35     13.48 o 
 -20   4   8       20.27       23.22     12.47 o 
 -18   4   8       82.28       99.80     15.07 o 
 -16   4   8      211.07      220.21     16.35 o 
 -14   4   8      705.11      719.39     24.11 o 
 -12   4   8      186.73      143.94     13.15 o 
 -10   4   8      175.10      239.45     15.30 o 
  -8   4   8     1179.37     1271.03     31.36 o 
  -6   4   8     1162.52     1356.01     31.67 o 
  -4   4   8       45.81       36.79      8.57 o 
  -2   4   8       11.76        4.80      6.30 o 
   0   4   8      597.72      514.18     14.65 o 
   2   4   8     1105.56     1185.81     31.06 o 
   4   4   8        1.27        2.13      9.17 o 
   6   4   8       14.75       20.23     10.82 o 
   8   4   8      164.63      205.96     18.16 o 
  10   4   8       78.90      102.41     14.20 o 
  12   4   8        1.65        2.15     11.70 o 
  14   4   8        6.58       27.57     13.36 o 
  16   4   8       24.23       17.98     17.04 o 
 -25   5   8        2.37        4.58     11.89 o 
 -23   5   8        0.33       14.25     14.94 o 
 -21   5   8        4.44       19.56     12.67 o 
 -19   5   8        4.48       11.47     11.69 o 
 -17   5   8       16.50       11.45      8.68 o 
 -15   5   8      105.39       77.72     15.08 o 
 -13   5   8       10.07        7.97      8.64 o 
 -11   5   8        0.85        4.71      9.54 o 
  -9   5   8       21.79       23.12     12.15 o 
  -7   5   8      843.81      947.13     29.93 o 
  -5   5   8       31.05       39.49     10.92 o 
  -3   5   8       12.43        8.35      8.35 o 
  -1   5   8      196.56      210.70     16.65 o 
   1   5   8        3.60        4.36      8.61 o 
   3   5   8      241.47      265.00     18.36 o 
   5   5   8      388.02      465.99     24.11 o 
   7   5   8        6.32        0.89     11.54 o 
   9   5   8      280.36      393.22     24.61 o 
  11   5   8        6.10        7.79     13.53 o 
  13   5   8        4.67       30.96     13.21 o 
 -22   6   8       14.03       26.81     15.51 o 
 -20   6   8        5.98        4.32     13.73 o 
 -18   6   8      127.50      207.92     19.63 o 
 -16   6   8        2.30        0.00     12.59 o 
 -14   6   8       73.55      110.92     16.09 o 
 -12   6   8       26.99       37.30     14.00 o 
 -10   6   8      455.31      616.36     29.16 o 
  -8   6   8        0.59        2.71     11.11 o 
  -6   6   8       56.08       41.53     12.34 o 
  -4   6   8      603.07      667.39     27.12 o 
  -2   6   8      167.30      185.93     15.02 o 
   0   6   8       93.69       68.11      9.24 o 
   2   6   8       26.71        4.30     11.45 o 
   4   6   8      135.01      150.47     17.25 o 
   6   6   8      126.90      168.60     18.44 o 
   8   6   8        0.17        2.15     13.02 o 
  10   6   8        0.40        8.98     13.36 o 
 -19   7   8       11.04       15.29     13.49 o 
 -17   7   8        1.60       13.09     14.13 o 
 -15   7   8       20.35        6.59     14.49 o 
 -13   7   8       11.12       11.06     14.06 o 
 -11   7   8       82.41       96.05     17.61 o 
  -9   7   8       92.43      125.20     17.86 o 
  -7   7   8      230.60      292.42     21.66 o 
  -5   7   8       71.22       46.43     12.78 o 
  -3   7   8       45.27       27.83     11.71 o 
  -1   7   8        1.82       12.46      9.61 o 
   1   7   8       27.28       18.35     10.79 o 
   3   7   8        0.84        6.69     11.34 o 
   5   7   8       48.93       71.96     14.48 o 
   7   7   8       67.10      100.48     15.97 o 
 -10   8   8        0.20       14.43     14.43 o 
  -8   8   8       26.21       36.12     15.00 o 
  -6   8   8       43.87       18.65     13.89 o 
  -4   8   8       51.21       71.71     13.57 o 
  -2   8   8        6.23       13.84      9.42 o 
   0   8   8        1.25        2.76     10.95 o 
 -31   1   9        3.62       41.74     13.33 o 
 -29   1   9       24.94       59.65     14.86 o 
 -27   1   9       32.66       19.83     13.53 o 
 -25   1   9      378.85      330.06     23.03 o 
 -23   1   9       13.39       11.26     10.79 o 
 -21   1   9        7.43       22.99     11.20 o 
 -19   1   9        6.66        9.10      9.10 o 
 -17   1   9       56.77       30.71      9.72 o 
 -15   1   9      252.80      342.48     16.05 o 
 -13   1   9     1127.62      940.95     22.82 o 
 -11   1   9      528.92      513.22     17.10 o 
  -9   1   9     2954.51     3355.78     39.10 o 
  -7   1   9     3006.85     3571.68     40.19 o 
  -5   1   9     2028.74     1982.23     31.62 o 
  -3   1   9      167.03      239.53     12.08 o 
  -1   1   9       32.37       27.24      6.22 o 
   1   1   9       31.64       53.75      8.96 o 
   3   1   9       33.16        5.00      6.72 o 
   5   1   9       28.06        9.80      6.78 o 
   7   1   9      258.55      190.18      8.57 o 
   9   1   9      164.13      172.29     15.89 o 
  11   1   9        5.81       21.35     11.13 o 
  13   1   9      160.01      201.15     18.85 o 
  15   1   9       17.76       18.39     13.67 o 
  17   1   9       25.98        9.91     17.23 o 
 -30   2   9        7.19       16.25     13.11 o 
 -28   2   9        6.73       37.03     12.69 o 
 -26   2   9        0.00       16.76     10.22 o 
 -24   2   9        1.77        5.74     11.73 o 
 -22   2   9      123.86      138.63     15.59 o 
 -20   2   9      131.40      104.37     13.93 o 
 -18   2   9       52.06       40.54      9.13 o 
 -16   2   9      452.45      431.68     18.79 o 
 -14   2   9       14.83        1.06      6.06 o 
 -12   2   9       65.69        5.87      5.87 o 
 -10   2   9       72.61       92.89      9.22 o 
  -8   2   9      299.47      434.26     16.98 o 
  -6   2   9    12906.81    12548.54     79.18 o 
  -4   2   9      826.07      740.95     21.23 o 
  -2   2   9       23.66       20.78      6.12 o 
   0   2   9      105.15       90.45      6.89 o 
   2   2   9      151.25      148.33     11.34 o 
   4   2   9      403.25      362.18     17.12 o 
   6   2   9       14.21       17.99      7.20 o 
   8   2   9      310.52      362.36     20.50 o 
  10   2   9     1204.89     1274.31     36.86 o 
  12   2   9      141.50      100.75     16.78 o 
  14   2   9       20.25        8.98     16.78 o 
  16   2   9        1.47        9.88     13.14 o 
 -29   3   9        0.31       15.40     12.75 o 
 -27   3   9       20.27       29.69     12.27 o 
 -25   3   9       11.33       14.46     14.46 o 
 -23   3   9        0.34       10.74     12.29 o 
 -21   3   9      106.70      125.60     16.41 o 
 -19   3   9       59.95       47.36     13.78 o 
 -17   3   9        5.54        4.85      8.62 o 
 -15   3   9        7.35       10.06      6.06 o 
 -13   3   9        6.50        7.45      7.45 o 
 -11   3   9       38.74       31.88      8.25 o 
  -9   3   9     1418.18     1653.40     33.32 o 
  -7   3   9      867.70      851.38     24.60 o 
  -5   3   9      377.45      399.11     17.21 o 
  -3   3   9       28.11       38.88      8.71 o 
  -1   3   9        7.04       10.21      6.39 o 
   1   3   9       13.39        0.63      7.45 o 
   3   3   9        4.47        0.00      7.32 o 
   5   3   9      231.24      223.75     16.20 o 
   7   3   9       17.49       15.63     10.31 o 
   9   3   9      108.18       88.96     14.71 o 
  11   3   9       18.36       15.00     13.02 o 
  13   3   9        2.85        1.07     11.69 o 
  15   3   9       12.40       24.68     15.81 o 
 -28   4   9        5.52        6.06     11.89 o 
 -26   4   9       14.52       10.55     13.55 o 
 -24   4   9       14.61       15.14     15.14 o 
 -22   4   9      181.08      218.53     20.55 o 
 -20   4   9      162.86      268.38     19.52 o 
 -18   4   9        3.46       17.51      9.66 o 
 -16   4   9        5.84       42.78     10.16 o 
 -14   4   9       15.99       20.80     10.01 o 
 -12   4   9      108.93       84.31     11.25 o 
 -10   4   9      524.78      604.20     23.57 o 
  -8   4   9      312.95      374.73     18.31 o 
  -6   4   9       37.43       25.27      9.28 o 
  -4   4   9      377.22      292.26     15.76 o 
  -2   4   9       96.08       81.33      9.86 o 
   0   4   9      490.76      460.00     14.24 o 
   2   4   9       23.04       57.32     11.32 o 
   4   4   9      117.38       92.90     13.29 o 
   6   4   9      130.69      152.65     14.92 o 
   8   4   9       54.37       77.14     11.47 o 
  10   4   9        0.52       12.23     10.28 o 
  12   4   9        9.35        7.89     14.29 o 
  14   4   9       34.12       68.39     16.99 o 
 -25   5   9       82.63        4.69     14.97 o 
 -23   5   9       40.84       33.85     18.13 o 
 -21   5   9       96.74      107.81     18.26 o 
 -19   5   9       16.52       11.86     13.24 o 
 -17   5   9        2.77       10.77     10.77 o 
 -15   5   9        0.42       10.46     11.14 o 
 -13   5   9        0.15        5.93     10.01 o 
 -11   5   9       21.70       12.50      9.91 o 
  -9   5   9      129.53      109.23     10.00 o 
  -7   5   9     1738.27     1306.03      9.13 o 
  -5   5   9       13.08        5.23     10.34 o 
  -3   5   9       48.71        5.12      8.67 o 
  -1   5   9      221.20      220.90     16.68 o 
   1   5   9      110.42      116.06     13.42 o 
   3   5   9       19.93       25.27      9.67 o 
   5   5   9      108.54      114.99     14.66 o 
   7   5   9        3.38        5.76     12.71 o 
   9   5   9        4.75       27.35     10.70 o 
  11   5   9       13.60        5.63     14.57 o 
 -22   6   9      108.88      136.68     20.88 o 
 -20   6   9        1.91        8.88     13.10 o 
 -18   6   9       71.29       76.90     16.40 o 
 -16   6   9      135.15      186.63     17.65 o 
 -14   6   9       11.33       27.52     10.98 o 
 -12   6   9      151.63      166.87     18.20 o 
 -10   6   9       82.92      148.36     18.10 o 
  -8   6   9       12.81       50.68     12.62 o 
  -6   6   9      664.50      799.84     30.98 o 
  -4   6   9      242.56      193.86     18.62 o 
  -2   6   9       53.47       29.91     11.55 o 
   0   6   9       55.46       49.54      9.90 o 
   2   6   9        0.30        7.92      8.83 o 
   4   6   9       14.78       36.69     11.20 o 
   6   6   9        0.01       10.00     10.31 o 
   8   6   9       67.47       71.39     16.10 o 
  10   6   9       20.79       14.49     15.21 o 
 -17   7   9        0.60        1.19     13.74 o 
 -15   7   9        0.03       21.85     10.65 o 
 -13   7   9        3.64        8.10     13.27 o 
 -11   7   9        7.02        4.52     13.92 o 
  -9   7   9        5.65       15.31     13.81 o 
  -7   7   9        7.38        3.06     12.22 o 
  -5   7   9       34.72       14.30     14.30 o 
  -3   7   9       81.47      105.32     14.39 o 
  -1   7   9        0.21        2.71     10.56 o 
   1   7   9        6.03        7.45     10.52 o 
   3   7   9        4.17        2.90     11.78 o 
   5   7   9        3.82        8.02     12.04 o 
  -8   8   9       24.71       22.17     13.46 o 
  -6   8   9       10.54        3.08     11.86 o 
  -4   8   9        2.71       11.26     11.26 o 
 -30   0  10        3.25        0.00     12.88 o 
 -28   0  10       19.64        5.52     12.00 o 
 -26   0  10       47.77       62.41     16.38 o 
 -24   0  10       31.13       18.14     12.28 o 
 -22   0  10      173.33      236.38     17.83 o 
 -20   0  10     1019.25     1195.84     33.65 o 
 -18   0  10      307.38      274.58     14.49 o 
 -16   0  10      379.92      533.97     20.72 o 
 -14   0  10     1816.42     1942.92     37.20 o 
 -12   0  10      343.02      359.41     16.84 o 
 -10   0  10     4854.11     5481.48     56.92 o 
  -8   0  10      273.23      474.80     17.80 o 
  -6   0  10     1934.13     2342.05     36.93 o 
  -4   0  10     1522.92     1431.16     28.74 o 
  -2   0  10     1380.53     1154.73     26.66 o 
   0   0  10      795.48      746.76     25.76 o 
   2   0  10      200.74      189.07     14.92 o 
   4   0  10      129.74      130.11     14.77 o 
   6   0  10       22.34        5.62     11.37 o 
   8   0  10      147.79      191.21     20.44 o 
  10   0  10      827.92      951.36     38.53 o 
  12   0  10      224.46      243.63     22.47 o 
  14   0  10       81.56      105.16     20.74 o 
  16   0  10        3.16       17.14     17.55 o 
 -31   1  10        0.41       10.25     13.19 o 
 -29   1  10        7.50        6.64     13.28 o 
 -27   1  10       24.23       72.33     12.99 o 
 -25   1  10       10.32        3.91     11.37 o 
 -23   1  10        2.42        3.42      9.89 o 
 -21   1  10      395.56      410.27     22.60 o 
 -19   1  10      793.70      868.53     28.13 o 
 -17   1  10       10.41       28.30      7.62 o 
 -15   1  10      216.31      189.59     12.60 o 
 -13   1  10      761.89      749.63     21.21 o 
 -11   1  10      185.07      106.58      9.96 o 
  -9   1  10      413.86      424.98     16.16 o 
  -7   1  10      690.49      736.57     20.58 o 
  -5   1  10      523.53      504.93     17.59 o 
  -3   1  10      272.37      287.13     13.62 o 
  -1   1  10      343.34      310.64     14.41 o 
   1   1  10       79.57       82.12     10.26 o 
   3   1  10       36.39       29.13      9.14 o 
   5   1  10      171.31      190.53     14.63 o 
   7   1  10      310.98      342.00     20.14 o 
   9   1  10       11.36       14.01     11.82 o 
  11   1  10       16.04       40.77     12.09 o 
  13   1  10        0.64       12.21     12.68 o 
  15   1  10        1.68        7.18     13.17 o 
 -30   2  10        3.99       18.76     14.02 o 
 -28   2  10        8.81       51.13     11.70 o 
 -26   2  10        0.00       13.09     13.09 o 
 -24   2  10        9.67       44.49     11.06 o 
 -22   2  10      221.44      146.63     18.22 o 
 -20   2  10      233.49      298.86     20.70 o 
 -18   2  10        0.26        3.45      9.24 o 
 -16   2  10       23.60       20.32      8.04 o 
 -14   2  10       48.79        7.11      7.11 o 
 -12   2  10      175.93      119.79      5.97 o 
 -10   2  10       10.86        7.53      7.53 o 
  -8   2  10      201.95      150.71      6.39 o 
  -6   2  10     1114.12      745.48      7.03 o 
  -4   2  10       35.08        5.26      5.37 o 
  -2   2  10      191.28      122.53      7.71 o 
   0   2  10       42.32       63.10      6.01 o 
   2   2  10      438.03      466.92     18.83 o 
   4   2  10      836.30      738.44     25.42 o 
   6   2  10       50.95       56.26     11.00 o 
   8   2  10       21.90       34.08     10.31 o 
  10   2  10      246.23      252.95     20.62 o 
  12   2  10        1.87        3.08     10.94 o 
  14   2  10        5.19        0.00     12.00 o 
  16   2  10        0.43       11.23     14.19 o 
 -29   3  10       14.20       18.13     13.71 o 
 -27   3  10        4.83       13.92     13.92 o 
 -25   3  10       73.20       98.78     16.24 o 
 -23   3  10       36.71       25.83     14.48 o 
 -21   3  10      330.44      334.16     21.89 o 
 -19   3  10        2.33        1.61     10.60 o 
 -17   3  10       41.04        1.46      8.32 o 
 -15   3  10        8.87        6.75      6.75 o 
 -13   3  10        8.56        3.77      7.44 o 
 -11   3  10       34.81       27.06      7.75 o 
  -9   3  10      628.01      815.91     24.31 o 
  -7   3  10     1644.73     1798.16     35.74 o 
  -5   3  10      200.78      276.42     14.00 o 
  -3   3  10       67.92       45.50      8.19 o 
  -1   3  10        3.39        6.66      6.66 o 
   1   3  10       51.72       58.29      9.46 o 
   3   3  10        8.82       19.78      8.13 o 
   5   3  10       92.85       85.89     11.62 o 
   7   3  10       44.01       45.72     10.95 o 
   9   3  10        2.13        3.75     11.38 o 
  11   3  10       28.39       31.33     12.60 o 
  13   3  10       11.78       11.60     13.43 o 
  15   3  10        1.63       15.27     15.27 o 
 -28   4  10       16.49       14.55     14.55 o 
 -26   4  10        0.06        9.58     12.52 o 
 -24   4  10       23.53       13.48     14.56 o 
 -22   4  10        9.98       30.02     13.56 o 
 -20   4  10      219.83      230.16     20.94 o 
 -18   4  10      392.15      484.36     23.72 o 
 -16   4  10        8.41       14.59     10.69 o 
 -14   4  10      286.01      318.99     18.38 o 
 -12   4  10      153.56      133.34     12.96 o 
 -10   4  10        0.01        2.21      8.80 o 
  -8   4  10      520.63      591.18     23.15 o 
  -6   4  10      312.26      366.80     18.98 o 
  -4   4  10      874.67      894.79     27.24 o 
  -2   4  10        0.02        2.69      9.11 o 
   0   4  10       67.85       49.93      7.46 o 
   2   4  10      187.39      197.95     15.27 o 
   4   4  10        0.19       13.53      8.84 o 
   6   4  10        2.08        1.70      9.58 o 
   8   4  10      151.61      143.37     17.01 o 
  10   4  10       59.67       65.71     14.99 o 
  12   4  10      293.10      362.52     24.71 o 
 -25   5  10        0.02        3.65     15.87 o 
 -23   5  10       32.25       48.61     16.05 o 
 -21   5  10      480.14      511.11     30.58 o 
 -19   5  10      111.17      145.63     17.35 o 
 -17   5  10       13.97       23.24     10.39 o 
 -15   5  10       28.27       43.64     11.98 o 
 -13   5  10       21.59       41.37     10.28 o 
 -11   5  10       21.02        1.80     10.65 o 
  -9   5  10       51.69        5.87     10.34 o 
  -7   5  10      164.06      152.16      9.82 o 
  -5   5  10      222.08      175.80      9.57 o 
  -3   5  10       21.08       35.14     10.55 o 
  -1   5  10      309.54      369.82     20.26 o 
   1   5  10       14.22        2.42      9.10 o 
   3   5  10      398.76      447.86     22.90 o 
   5   5  10      131.82      145.32     17.77 o 
   7   5  10       69.97      114.44     15.61 o 
   9   5  10        6.81       13.89     12.09 o 
  11   5  10       18.98       17.07     12.57 o 
 -22   6  10      223.88      272.13     24.00 o 
 -20   6  10      366.07      532.08     33.09 o 
 -18   6  10        3.13       14.52     13.94 o 
 -16   6  10       38.29       65.36     15.30 o 
 -14   6  10       25.56       26.70     15.11 o 
 -12   6  10        9.37       17.78     12.79 o 
 -10   6  10      136.27      146.47     19.42 o 
  -8   6  10      159.11      193.90     19.05 o 
  -6   6  10       38.66       30.85     13.97 o 
  -4   6  10       54.02       81.83     12.20 o 
  -2   6  10        0.08        1.69     10.71 o 
   0   6  10      105.43      124.73     20.16 o 
   2   6  10        8.07        1.87     10.60 o 
   4   6  10       69.22       57.66     14.91 o 
   6   6  10       17.23       21.37     11.57 o 
   8   6  10       67.59      121.32     16.23 o 
 -17   7  10       18.57       27.31     15.80 o 
 -15   7  10       29.40       52.34     17.60 o 
 -13   7  10        0.06       14.37     14.37 o 
 -11   7  10       55.82       75.16     16.77 o 
  -9   7  10      141.62      137.52     18.06 o 
  -7   7  10      141.96      146.16     19.68 o 
  -5   7  10       26.28       10.68     12.26 o 
  -3   7  10        7.77       21.51     10.14 o 
  -1   7  10       16.50       23.25     11.86 o 
   1   7  10        1.44        1.89      9.91 o 
   3   7  10       13.38       35.85     12.61 o 
 -31   1  11        5.10       19.44     13.94 o 
 -29   1  11        0.19       14.59     12.56 o 
 -27   1  11       12.51       16.86     12.07 o 
 -25   1  11       20.01       30.97     11.94 o 
 -23   1  11      174.39      244.28     19.43 o 
 -21   1  11      713.48      470.72     25.75 o 
 -19   1  11      485.68      639.20     24.60 o 
 -17   1  11      152.49      101.65     13.36 o 
 -15   1  11        5.49       16.09      8.14 o 
 -13   1  11      434.75      313.73     16.76 o 
 -11   1  11     1428.85     1258.10     28.60 o 
  -9   1  11      621.15      647.59     20.08 o 
  -7   1  11      211.27      179.27     13.14 o 
  -5   1  11      146.19      149.21     10.93 o 
  -3   1  11        1.44       10.88      7.25 o 
  -1   1  11      580.23      510.62     19.40 o 
   1   1  11      457.85      441.97     19.11 o 
   3   1  11       31.51       31.22      9.29 o 
   5   1  11      246.91      238.75     17.23 o 
   7   1  11      353.97      268.85      8.56 o 
   9   1  11       60.39       57.07     13.13 o 
  11   1  11       39.85       26.77     13.98 o 
  13   1  11       11.53       11.59     12.99 o 
  15   1  11        9.10       14.67     15.01 o 
 -30   2  11       13.91        3.59     13.23 o 
 -28   2  11        8.79       13.86     10.89 o 
 -26   2  11        8.36       21.56     12.47 o 
 -24   2  11       16.15       36.53     12.34 o 
 -22   2  11      624.32      787.59     31.49 o 
 -20   2  11     4153.43     4388.94     60.96 o 
 -18   2  11     2668.54     2470.53     43.21 o 
 -16   2  11       55.81       57.51      9.05 o 
 -14   2  11       17.15       16.46      7.25 o 
 -12   2  11       41.18       10.05      6.08 o 
 -10   2  11        0.04        7.23      7.23 o 
  -8   2  11     1114.38     1084.45      6.33 o 
  -6   2  11       29.09        7.54      7.54 o 
  -4   2  11      546.43      310.92      5.97 o 
  -2   2  11      170.19      126.92      5.94 o 
   0   2  11      182.28      160.73     14.34 o 
   2   2  11      508.54      440.99     19.81 o 
   4   2  11      383.91      367.73     19.87 o 
   6   2  11       21.26       10.03     10.03 o 
   8   2  11      759.77      715.69     29.00 o 
  10   2  11      351.62      338.20     21.87 o 
  12   2  11      130.05      115.98     16.67 o 
  14   2  11       61.64       52.48     15.46 o 
 -29   3  11        3.47        7.40     14.79 o 
 -27   3  11       16.27       27.33     11.24 o 
 -25   3  11        1.61       12.28     10.44 o 
 -23   3  11      143.44      179.31     18.58 o 
 -21   3  11      847.61      845.97     33.59 o 
 -19   3  11      160.32      155.98     18.40 o 
 -17   3  11       98.83       50.78     12.52 o 
 -15   3  11        0.15        8.76      8.76 o 
 -13   3  11        0.14        2.72      7.96 o 
 -11   3  11       16.69        6.60      9.22 o 
  -9   3  11       50.44       67.52     10.52 o 
  -7   3  11       80.22       89.79     11.63 o 
  -5   3  11      250.29      263.01     15.26 o 
  -3   3  11      114.09       92.96     11.06 o 
  -1   3  11      168.37      134.71      7.26 o 
   1   3  11        7.71        9.11      9.11 o 
   3   3  11        9.84       13.11      8.24 o 
   5   3  11       27.77       25.48     10.43 o 
   7   3  11        9.31        6.22     11.60 o 
   9   3  11       61.84       66.52     11.86 o 
  11   3  11       76.95       99.21     15.96 o 
  13   3  11        6.17       17.48     13.24 o 
 -28   4  11        4.69        1.27     13.93 o 
 -26   4  11        3.50        4.94     13.85 o 
 -24   4  11       59.68       20.69     11.64 o 
 -22   4  11      416.51      508.02     30.19 o 
 -20   4  11      236.77      251.85     22.22 o 
 -18   4  11      194.73      291.20     20.39 o 
 -16   4  11       21.73       24.11     11.11 o 
 -14   4  11       84.66       96.02     14.15 o 
 -12   4  11      154.84      171.82     15.31 o 
 -10   4  11      161.16      178.03     13.62 o 
  -8   4  11        7.30        8.15      8.50 o 
  -6   4  11       61.86       49.65     10.70 o 
  -4   4  11       54.98       74.48     12.93 o 
  -2   4  11      208.80      222.99     16.56 o 
   0   4  11      284.89      264.79     12.17 o 
   2   4  11       19.62       21.04     11.03 o 
   4   4  11      185.69      140.02     15.97 o 
   6   4  11        4.74       21.97      9.26 o 
   8   4  11        0.00        2.96     10.79 o 
  10   4  11       98.96      103.95     16.37 o 
  12   4  11       53.85       79.56     15.80 o 
 -25   5  11        0.48       15.81     15.81 o 
 -23   5  11      108.78       87.21     20.52 o 
 -21   5  11      247.36      284.24     24.94 o 
 -19   5  11       18.01       13.90     16.43 o 
 -17   5  11       35.62        2.06     13.31 o 
 -15   5  11      106.77      135.42     15.91 o 
 -13   5  11      110.23       93.01     12.27 o 
 -11   5  11        2.41        8.29      9.38 o 
  -9   5  11       34.88       44.87     13.88 o 
  -7   5  11      185.61      224.73     17.82 o 
  -5   5  11        1.20        4.88     11.24 o 
  -3   5  11       35.40        1.63     10.63 o 
  -1   5  11      443.99      514.68     24.51 o 
   1   5  11      138.36      157.11     15.94 o 
   3   5  11        3.20        0.90     10.91 o 
   5   5  11        0.04        5.65     10.90 o 
   7   5  11       27.63       16.22     13.08 o 
   9   5  11       35.25       38.80     15.38 o 
 -22   6  11       32.62       24.31     21.16 o 
 -20   6  11      510.59      589.29     34.43 o 
 -18   6  11      107.41      154.50     20.75 o 
 -16   6  11       12.47       27.29     13.04 o 
 -14   6  11       21.93       13.31     14.90 o 
 -12   6  11        5.41        3.28     13.60 o 
 -10   6  11       24.89       20.67     14.41 o 
  -8   6  11      253.70      251.20     22.72 o 
  -6   6  11        5.85       35.33     10.83 o 
  -4   6  11      121.45      149.22     15.84 o 
  -2   6  11       27.70       29.43     12.86 o 
   0   6  11       18.57        8.91     16.71 o 
   2   6  11       21.37        0.00     12.28 o 
   4   6  11        4.56       17.55     11.19 o 
   6   6  11        0.11        1.03     11.35 o 
 -17   7  11        4.24       12.16     15.62 o 
 -15   7  11        1.81        1.27     13.35 o 
 -13   7  11        4.12       19.20     13.73 o 
 -11   7  11        1.12       15.20     15.20 o 
  -9   7  11        2.07        3.27     13.31 o 
  -7   7  11      100.60      144.81     19.15 o 
  -5   7  11      448.31      322.86     12.79 o 
  -3   7  11      233.67      271.25     20.75 o 
  -1   7  11        5.47       21.66     10.79 o 
   1   7  11        1.48       36.84      8.82 o 
 -30   0  12       22.17       24.61     13.54 o 
 -28   0  12        2.43        2.13     12.44 o 
 -26   0  12       51.68       20.53     12.93 o 
 -24   0  12        0.58        0.47     13.04 o 
 -22   0  12      358.32      273.49     20.74 o 
 -20   0  12    10989.02    10460.75     93.76 o 
 -18   0  12     9051.09     9239.10     84.92 o 
 -16   0  12     1822.59     2161.32     42.55 o 
 -14   0  12      476.73      479.68     21.20 o 
 -12   0  12      380.38      425.91     20.24 o 
 -10   0  12      630.55      792.43     25.81 o 
  -8   0  12      198.04      255.02     16.12 o 
  -6   0  12      645.31      581.81     21.55 o 
  -4   0  12     5587.42     5523.80     61.54 o 
  -2   0  12     7395.19     7817.63     76.23 o 
   0   0  12      584.05      575.55     17.48 o 
   2   0  12       77.33       72.50     13.23 o 
   4   0  12       20.85       13.06     12.93 o 
   6   0  12       86.32      133.38     18.28 o 
   8   0  12       12.74       10.19     13.35 o 
  10   0  12      533.07      762.81     39.77 o 
  12   0  12      148.22      108.88     21.80 o 
 -31   1  12        3.18       14.34     14.34 o 
 -29   1  12       48.23       68.85     15.20 o 
 -27   1  12        0.33        5.39     12.18 o 
 -25   1  12      114.13       94.37     14.51 o 
 -23   1  12      254.98      279.37     21.24 o 
 -21   1  12     1350.58     1192.31     35.53 o 
 -19   1  12       74.98       76.29     15.28 o 
 -17   1  12      175.22      150.11     14.13 o 
 -15   1  12       65.39       59.53     10.86 o 
 -13   1  12        8.71        8.92      6.75 o 
 -11   1  12      311.68      337.51     16.51 o 
  -9   1  12        6.68        4.04      7.10 o 
  -7   1  12       77.29       90.96     10.80 o 
  -5   1  12      659.79      651.17     21.38 o 
  -3   1  12      292.23      254.90     15.83 o 
  -1   1  12      127.44      115.48     13.95 o 
   1   1  12      233.97      225.88     16.11 o 
   3   1  12       72.28      104.51     13.13 o 
   5   1  12      112.80      132.67     15.73 o 
   7   1  12      128.32      164.25     16.59 o 
   9   1  12        9.79        5.28     12.91 o 
  11   1  12        5.41       12.45     13.97 o 
  13   1  12       13.35        1.24     13.03 o 
 -30   2  12        8.15       15.12     15.12 o 
 -28   2  12        5.63       10.54     12.44 o 
 -26   2  12       19.43       40.81     13.81 o 
 -24   2  12       24.64       21.22     14.39 o 
 -22   2  12      175.06      170.73     20.02 o 
 -20   2  12      105.49      120.45     19.43 o 
 -18   2  12       83.28      119.68     14.88 o 
 -16   2  12       31.47        8.45      9.69 o 
 -14   2  12       26.49        2.68      8.17 o 
 -12   2  12      431.30      297.04      7.39 o 
 -10   2  12      103.93       84.66      7.25 o 
  -8   2  12       63.26       28.58     28.58 o 
  -6   2  12      194.42      160.28      6.23 o 
  -4   2  12      531.86      442.87      8.89 o 
  -2   2  12      368.79      268.07      6.95 o 
   0   2  12       19.44       18.18      7.11 o 
   2   2  12      271.51      222.80     16.31 o 
   4   2  12      456.78      460.42     22.60 o 
   6   2  12       98.13       92.81     13.61 o 
   8   2  12        2.95        0.00     10.93 o 
  10   2  12       13.05       19.07     13.34 o 
  12   2  12        5.39        0.00     13.07 o 
 -29   3  12        3.71       24.08     12.09 o 
 -27   3  12        0.25        4.90     14.85 o 
 -25   3  12        6.19       12.59     13.20 o 
 -23   3  12       39.55       18.97     13.14 o 
 -21   3  12      747.81      827.74     33.80 o 
 -19   3  12       87.18      120.34     16.51 o 
 -17   3  12      198.76      294.54     18.71 o 
 -15   3  12      120.51      192.50     15.04 o 
 -13   3  12       30.67        7.87      7.87 o 
 -11   3  12      105.23       84.14      6.66 o 
  -9   3  12        5.42       11.16      7.78 o 
  -7   3  12       43.12        2.09      7.78 o 
  -5   3  12        3.38       17.27     17.27 o 
  -3   3  12      645.36      370.25      8.94 o 
  -1   3  12      862.19      627.75      8.36 o 
   1   3  12        2.66        8.79      9.88 o 
   3   3  12        2.89       26.53      9.52 o 
   5   3  12       11.29        6.78     10.12 o 
   7   3  12        9.64        3.70     10.79 o 
   9   3  12        0.00       12.56     12.56 o 
  11   3  12        2.75        1.14     12.82 o 
 -26   4  12        9.89        1.22     13.82 o 
 -24   4  12       12.50        2.37     13.18 o 
 -22   4  12      209.09      252.23     26.87 o 
 -20   4  12     3153.30     2639.30     12.70 o 
 -18   4  12     1223.71     1610.52     44.78 o 
 -16   4  12       25.29       43.93     12.46 o 
 -14   4  12        2.26       25.37     10.70 o 
 -12   4  12       48.51       64.11     12.97 o 
 -10   4  12       52.65       73.98     11.63 o 
  -8   4  12        0.47        7.86      9.10 o 
  -6   4  12       13.31        5.29      9.70 o 
  -4   4  12     2079.09     2130.41     44.01 o 
  -2   4  12     1038.26     1105.66     33.45 o 
   0   4  12       30.69       39.59     15.39 o 
   2   4  12       53.60       44.47     11.93 o 
   4   4  12       51.73       44.94     13.02 o 
   6   4  12        2.35        1.92      9.69 o 
   8   4  12        6.90       14.27     12.66 o 
  10   4  12      240.06      256.66     22.62 o 
 -25   5  12        1.76       14.04     15.68 o 
 -23   5  12      104.96      116.99     20.47 o 
 -21   5  12      139.72      201.12     22.06 o 
 -19   5  12        9.53        1.10     19.08 o 
 -17   5  12      192.72      240.26     21.83 o 
 -15   5  12       21.85        0.99     12.44 o 
 -13   5  12       19.60       22.86     13.33 o 
 -11   5  12       39.50       43.04     13.39 o 
  -9   5  12       50.14       11.97     11.97 o 
  -7   5  12       26.65        1.76     10.20 o 
  -5   5  12      485.90      636.49     27.30 o 
  -3   5  12      843.63      856.91     31.95 o 
  -1   5  12      145.73      116.27     12.12 o 
   1   5  12       70.76       64.84     12.00 o 
   3   5  12      156.81      151.84     17.51 o 
   5   5  12       20.05       19.42     10.78 o 
   7   5  12       13.28       25.68     11.54 o 
 -22   6  12      119.32      143.92     24.92 o 
 -20   6  12      128.94      157.28     23.93 o 
 -18   6  12      136.62      146.70     24.70 o 
 -16   6  12       78.74       90.65     20.17 o 
 -14   6  12       25.88        8.03     14.24 o 
 -12   6  12       28.33       39.79     12.95 o 
 -10   6  12       33.76       44.40     13.65 o 
  -8   6  12        2.48       12.84     12.84 o 
  -6   6  12      176.92      194.01     18.97 o 
  -4   6  12       79.22       11.15     11.15 o 
  -2   6  12        2.22       11.05     11.72 o 
   0   6  12       21.98        8.95      8.13 o 
   2   6  12        0.32       10.45     10.91 o 
   4   6  12        3.85       11.72     11.99 o 
 -15   7  12       20.14       18.50     17.03 o 
 -13   7  12       16.86        9.64     15.31 o 
 -11   7  12       40.89        8.17     13.57 o 
  -9   7  12        9.42        6.61     13.97 o 
  -7   7  12       25.85        2.07     11.24 o 
  -5   7  12        7.27       12.81     12.16 o 
  -3   7  12       85.18      110.11     16.95 o 
 -31   1  13        2.92       11.71     12.67 o 
 -29   1  13        9.99        1.13     14.30 o 
 -27   1  13        0.38       17.32     12.29 o 
 -25   1  13      171.85      188.71     20.15 o 
 -23   1  13        3.67        1.87     11.44 o 
 -21   1  13      962.91     1077.97     36.01 o 
 -19   1  13      210.62      297.98     21.72 o 
 -17   1  13        0.23        9.21      9.21 o 
 -15   1  13        3.82        4.75      8.40 o 
 -13   1  13        0.09        5.85      7.84 o 
 -11   1  13       93.64      116.40     11.34 o 
  -9   1  13        2.99        3.17      6.98 o 
  -7   1  13        8.66        8.38      8.38 o 
  -5   1  13       12.54       21.44      9.51 o 
  -3   1  13     2148.17     1837.03     38.86 o 
  -1   1  13      374.20      349.14     22.26 o 
   1   1  13     1311.39     1312.92     36.45 o 
   3   1  13      153.54      134.63     15.97 o 
   5   1  13        4.54        9.43     11.15 o 
   7   1  13       26.85       19.67     12.70 o 
   9   1  13        7.85       16.79     12.39 o 
  11   1  13        7.90       13.05     15.29 o 
 -30   2  13        8.28       19.88     14.83 o 
 -28   2  13        0.12        0.00     12.44 o 
 -26   2  13        0.82       10.23     12.83 o 
 -24   2  13       16.89       13.43     13.43 o 
 -22   2  13      430.60      450.15     25.37 o 
 -20   2  13     4371.59     4875.15     68.29 o 
 -18   2  13     2803.09     3055.17     52.52 o 
 -16   2  13       27.24       18.19      9.09 o 
 -14   2  13      104.04      110.26     13.13 o 
 -12   2  13       61.38        8.49      8.49 o 
 -10   2  13        9.54        0.67      8.48 o 
  -8   2  13       32.53        2.61      6.87 o 
  -6   2  13      638.91      476.68      8.39 o 
  -4   2  13     3166.74     3060.54     47.36 o 
  -2   2  13     5193.19     4306.47      8.87 o 
   0   2  13      654.45      561.57     22.97 o 
   2   2  13      560.38      513.55     23.94 o 
   4   2  13       78.47       69.40     13.20 o 
   6   2  13       46.57       34.17     10.41 o 
   8   2  13        2.11        4.77     10.74 o 
  10   2  13       15.83       19.44     11.25 o 
 -29   3  13        1.91        0.00     13.82 o 
 -27   3  13        2.28        8.83     14.04 o 
 -25   3  13       49.81       60.21     15.91 o 
 -23   3  13       51.26       63.56     15.60 o 
 -21   3  13       86.47      112.40     17.14 o 
 -19   3  13      189.26      207.27     21.25 o 
 -17   3  13      541.48      611.56     28.75 o 
 -15   3  13        1.15       16.64      8.45 o 
 -13   3  13        7.16       13.50      9.52 o 
 -11   3  13      123.70      110.29     11.41 o 
  -9   3  13        1.68        4.48      7.97 o 
  -7   3  13        0.18        8.46      8.46 o 
  -5   3  13      414.67      261.37      7.53 o 
  -3   3  13        1.77        0.71      7.92 o 
  -1   3  13      866.14      670.92      8.64 o 
   1   3  13       43.00       41.96     12.18 o 
   3   3  13        2.18        5.79      9.22 o 
   5   3  13       12.10        3.55     10.64 o 
   7   3  13       19.85       21.14     11.16 o 
   9   3  13       13.31       10.31     11.98 o 
 -26   4  13        0.06       11.64     15.98 o 
 -24   4  13        0.02        4.92     14.37 o 
 -22   4  13       17.36       17.30     17.80 o 
 -20   4  13      408.05      328.36     12.42 o 
 -18   4  13       92.66       99.22     18.89 o 
 -16   4  13      188.35      234.28     18.96 o 
 -14   4  13        0.50        7.42     11.06 o 
 -12   4  13      114.72      108.96     14.07 o 
 -10   4  13       35.50       51.57     10.53 o 
  -8   4  13       53.76       53.00     11.22 o 
  -6   4  13      248.93      293.48     19.05 o 
  -4   4  13      542.04      535.11     26.23 o 
  -2   4  13       34.93       20.91     13.75 o 
   0   4  13      187.49      170.67     19.49 o 
   2   4  13       46.46       51.05     11.77 o 
   4   4  13       48.24       21.05     12.71 o 
   6   4  13        4.06        5.89     11.89 o 
   8   4  13       27.24       22.61     13.74 o 
 -25   5  13       21.38       20.93     16.29 o 
 -23   5  13        3.44       17.86     17.86 o 
 -21   5  13      106.65      160.91     20.95 o 
 -19   5  13       62.04       66.66     19.93 o 
 -17   5  13       55.31       72.88     18.56 o 
 -15   5  13        2.67       13.49     13.49 o 
 -13   5  13        5.41        9.38     12.54 o 
 -11   5  13        1.47        6.03     10.87 o 
  -9   5  13        2.16        0.91      9.96 o 
  -7   5  13       89.61       42.87     14.33 o 
  -5   5  13       91.25      116.23     15.83 o 
  -3   5  13      391.45      284.57     12.17 o 
  -1   5  13      534.20      576.77     27.46 o 
   1   5  13       53.24       57.23     12.50 o 
   3   5  13        8.08        9.46     12.17 o 
   5   5  13        6.84       17.69     11.52 o 
 -20   6  13      324.33      372.07     29.50 o 
 -18   6  13      358.29      472.52     31.02 o 
 -16   6  13       22.76       48.32     17.16 o 
 -14   6  13       65.62       86.80     18.49 o 
 -12   6  13       12.10       31.53     13.72 o 
 -10   6  13       18.93       80.62     15.07 o 
  -8   6  13       32.02        6.08     12.47 o 
  -6   6  13       30.73       11.70     11.70 o 
  -4   6  13      667.43      376.86     12.86 o 
  -2   6  13      409.65      447.04     26.41 o 
   0   6  13       17.91       23.92      9.13 o 
   2   6  13        0.93       11.77     11.77 o 
 -13   7  13        0.17       24.03     13.00 o 
 -11   7  13        0.94        5.81     13.00 o 
  -9   7  13        1.11        4.41     11.84 o 
  -7   7  13       87.70       87.02     16.42 o 
 -30   0  14       31.73       14.93     13.71 o 
 -28   0  14        3.68        2.01     10.74 o 
 -26   0  14        7.97        9.67     11.50 o 
 -24   0  14      411.39      620.35     28.47 o 
 -22   0  14      910.55     1201.86     37.55 o 
 -20   0  14      837.27      799.01     29.54 o 
 -18   0  14      354.25      328.16     20.64 o 
 -16   0  14      255.06      305.29     19.88 o 
 -14   0  14       27.95       18.13     10.13 o 
 -12   0  14      323.51      351.65     19.53 o 
 -10   0  14        3.51       10.02      9.28 o 
  -8   0  14     1459.19     1336.99     36.44 o 
  -6   0  14     3346.54     3568.13     57.76 o 
  -4   0  14     2746.62     3416.49     58.55 o 
  -2   0  14     3966.33     4835.71     71.25 o 
   0   0  14      399.75      514.56     20.10 o 
   2   0  14        0.85       23.57     11.58 o 
   4   0  14        2.33       13.73     13.73 o 
   6   0  14       42.75      104.13     17.65 o 
   8   0  14       30.14       30.71     19.21 o 
  10   0  14        3.56       16.62     17.04 o 
 -29   1  14        4.73        8.15     13.36 o 
 -27   1  14        2.43       18.70     14.49 o 
 -25   1  14       27.44       44.34     13.91 o 
 -23   1  14       29.67       27.65     13.01 o 
 -21   1  14        3.03       11.44     11.57 o 
 -19   1  14       72.74       95.37     14.95 o 
 -17   1  14      104.77      103.38     13.79 o 
 -15   1  14       45.12       26.30     10.33 o 
 -13   1  14        6.09        6.38      7.50 o 
 -11   1  14        7.45        5.55      7.88 o 
  -9   1  14       11.45        1.42      7.99 o 
  -7   1  14        0.00        9.24      9.24 o 
  -5   1  14       76.40       64.22     12.95 o 
  -3   1  14      725.61      675.97     27.17 o 
  -1   1  14     2632.53     2721.21     53.30 o 
   1   1  14        2.85       11.23     13.93 o 
   3   1  14        9.53        0.92     12.25 o 
   5   1  14       55.18       90.77     15.06 o 
   7   1  14        1.16       25.50     11.19 o 
   9   1  14        5.46        6.97     14.40 o 
 -30   2  14        0.11        2.55     12.50 o 
 -28   2  14        4.06       28.37     14.74 o 
 -26   2  14       15.06       59.59     15.55 o 
 -24   2  14        7.57       23.91     14.82 o 
 -22   2  14        6.50       12.07     11.82 o 
 -20   2  14       76.89       66.93     16.70 o 
 -18   2  14      306.56      314.66     21.55 o 
 -16   2  14        0.40        2.46     10.45 o 
 -14   2  14       22.01        6.26      9.84 o 
 -12   2  14       44.46       24.86     10.49 o 
 -10   2  14       11.66        0.00      7.58 o 
  -8   2  14       68.52       81.44     11.38 o 
  -6   2  14        5.69        5.67      7.88 o 
  -4   2  14       28.68       26.61     13.05 o 
  -2   2  14     1054.28      970.92     31.83 o 
   0   2  14        0.78        3.81      8.69 o 
   2   2  14        3.03        1.65      9.86 o 
   4   2  14       15.85       10.26     11.04 o 
   6   2  14        1.72       11.35     11.35 o 
   8   2  14        0.39        0.94      9.89 o 
 -29   3  14        4.92        3.97     14.31 o 
 -27   3  14        2.92       24.48     13.43 o 
 -25   3  14      143.86      194.34     20.17 o 
 -23   3  14        0.14        1.14     13.14 o 
 -21   3  14       19.57       14.64     14.64 o 
 -19   3  14       30.68       20.89     16.41 o 
 -17   3  14        0.02        0.98     12.61 o 
 -15   3  14        1.11       23.14      9.15 o 
 -13   3  14       88.32      100.02     14.42 o 
 -11   3  14        3.47        6.57      9.79 o 
  -9   3  14        2.00        2.45      9.47 o 
  -7   3  14       43.22        4.71      8.79 o 
  -5   3  14      200.06      154.96      9.61 o 
  -3   3  14      517.21      540.18     24.41 o 
  -1   3  14     1354.94     1228.76     35.85 o 
   1   3  14      396.24      406.79     22.71 o 
   3   3  14       10.51       10.10     10.10 o 
   5   3  14       11.88       17.52     10.42 o 
   7   3  14        1.02       11.69     11.97 o 
 -26   4  14        0.37       13.22     12.85 o 
 -24   4  14        8.65        2.54     14.37 o 
 -22   4  14        4.28        3.57     15.45 o 
 -20   4  14      576.64      452.01     15.13 o 
 -18   4  14      240.44      242.73     22.65 o 
 -16   4  14       14.01        7.20     13.41 o 
 -14   4  14        0.03        1.95     10.85 o 
 -12   4  14       17.06        8.54     12.10 o 
 -10   4  14        3.79        1.83      9.26 o 
  -8   4  14       12.80       11.39      9.86 o 
  -6   4  14      138.46      151.43     16.35 o 
  -4   4  14     1974.72     2028.10     46.95 o 
  -2   4  14      872.13      865.72     32.34 o 
   0   4  14       29.24       21.30      9.86 o 
   2   4  14        7.83        3.57     10.45 o 
   4   4  14       26.40       39.46     11.70 o 
   6   4  14        0.00       18.67      9.65 o 
 -23   5  14        1.25       14.35     14.60 o 
 -21   5  14       25.36       54.13     18.29 o 
 -19   5  14      233.24      290.80     25.36 o 
 -17   5  14      245.01      340.42     26.78 o 
 -15   5  14       10.24       12.30     14.77 o 
 -13   5  14        3.19       13.22     13.22 o 
 -11   5  14        0.00       11.60     11.60 o 
  -9   5  14       54.50        3.99     11.18 o 
  -7   5  14       96.94       91.79     14.52 o 
  -5   5  14      122.15      119.85     16.66 o 
  -3   5  14      215.90      159.77     19.48 o 
  -1   5  14       76.68       63.34     15.98 o 
   1   5  14        3.16       12.02     12.02 o 
   3   5  14       40.53       32.41     12.34 o 
 -20   6  14       91.77       94.98     23.16 o 
 -18   6  14      211.88      223.08     26.86 o 
 -16   6  14       25.01       46.72     16.60 o 
 -14   6  14        0.53       22.59     12.05 o 
 -12   6  14       20.39       31.91     13.86 o 
 -10   6  14        0.02        4.34     13.24 o 
  -8   6  14       10.81       19.65     11.41 o 
  -6   6  14        1.40       16.94     13.33 o 
  -4   6  14       98.31      101.54     17.30 o 
  -2   6  14      267.88      249.95     21.86 o 
 -29   1  15        5.94       37.52     16.12 o 
 -27   1  15        0.14        3.38     12.24 o 
 -25   1  15        0.54       31.83     12.26 o 
 -23   1  15      117.33      117.10     17.65 o 
 -21   1  15        7.34        7.36     11.44 o 
 -19   1  15       40.12       45.22     12.15 o 
 -17   1  15        1.39        6.66     10.46 o 
 -15   1  15      287.49      274.42     17.92 o 
 -13   1  15       33.45       20.05     11.10 o 
 -11   1  15       70.01       65.29     10.86 o 
  -9   1  15       90.41       90.34     13.02 o 
  -7   1  15      276.04      235.35     17.48 o 
  -5   1  15       41.04       57.53     12.52 o 
  -3   1  15      561.49      523.95     27.04 o 
  -1   1  15     1728.65     1784.15     48.41 o 
   1   1  15        3.21       12.04     12.04 o 
   3   1  15        5.46       14.56     12.61 o 
   5   1  15        0.13       14.51     10.95 o 
   7   1  15       18.54        8.22     13.50 o 
 -28   2  15       13.29       29.12     14.44 o 
 -26   2  15        0.06        6.01     13.52 o 
 -24   2  15       48.22       74.80     16.47 o 
 -22   2  15       51.87       45.52     15.21 o 
 -20   2  15       75.15       82.99     14.88 o 
 -18   2  15        2.44        0.97     11.62 o 
 -16   2  15      252.71      292.84     20.26 o 
 -14   2  15        2.80        9.24      9.24 o 
 -12   2  15        1.63        7.33      9.04 o 
 -10   2  15       31.16       36.50     10.02 o 
  -8   2  15      188.65      159.74      7.86 o 
  -6   2  15       17.59       29.34     10.19 o 
  -4   2  15     2276.41     1818.96      9.77 o 
  -2   2  15      910.39      631.63     11.95 o 
   0   2  15       13.75        1.18      7.11 o 
   2   2  15       85.39       51.67     12.78 o 
   4   2  15        9.26       23.08      9.05 o 
   6   2  15       63.89       69.94     13.01 o 
 -27   3  15        1.96       10.61     16.42 o 
 -25   3  15        0.00        2.57     14.66 o 
 -23   3  15       15.77        1.16     14.55 o 
 -21   3  15       43.69       66.16     13.67 o 
 -19   3  15      123.88      165.69     19.40 o 
 -17   3  15       26.20       32.92     12.63 o 
 -15   3  15       14.69       24.75     11.77 o 
 -13   3  15        0.33        1.78     10.05 o 
 -11   3  15       30.27        4.35     10.08 o 
  -9   3  15       51.64        5.08     10.37 o 
  -7   3  15       57.86        9.52      9.52 o 
  -5   3  15       14.79       31.20     10.16 o 
  -3   3  15      262.91      209.38     20.71 o 
  -1   3  15      474.07      483.83     26.05 o 
   1   3  15       22.49       19.88      9.61 o 
   3   3  15        3.09       19.77      8.97 o 
   5   3  15       17.68       19.71     11.56 o 
 -26   4  15        1.46       14.99     14.11 o 
 -24   4  15        0.39        5.23     15.31 o 
 -22   4  15        3.26       27.45     12.83 o 
 -20   4  15       13.10        0.00     13.92 o 
 -18   4  15      228.09      193.40     13.38 o 
 -16   4  15        0.12       20.48     12.41 o 
 -14   4  15        4.99       19.63     10.18 o 
 -12   4  15        5.72        0.00     12.54 o 
 -10   4  15       23.48       59.75     12.15 o 
  -8   4  15       99.81       82.43     15.05 o 
  -6   4  15       28.09       11.60     12.93 o 
  -4   4  15        6.09       11.52     12.80 o 
  -2   4  15      825.53      767.10     31.26 o 
   0   4  15      153.65      152.45     12.07 o 
   2   4  15       27.81       25.81     12.31 o 
   4   4  15        0.24       10.41     11.18 o 
 -23   5  15        6.93       11.94     14.38 o 
 -21   5  15       16.24        3.84     15.95 o 
 -19   5  15        0.23       16.24     15.01 o 
 -17   5  15        0.15       24.02     14.53 o 
 -15   5  15       86.78      159.41     20.22 o 
 -13   5  15       99.09       77.49     15.05 o 
 -11   5  15       28.07       30.72     14.56 o 
  -9   5  15        7.18        3.01     12.05 o 
  -7   5  15        9.34       14.60     11.33 o 
  -5   5  15        5.24        0.97     12.54 o 
  -3   5  15      100.35       60.09     17.02 o 
  -1   5  15      296.41      250.38     21.11 o 
   1   5  15      189.50      143.68     16.80 o 
 -18   6  15        3.41       19.00     16.36 o 
 -16   6  15      173.77      224.19     23.90 o 
 -14   6  15       10.03       27.52     14.32 o 
 -12   6  15        2.60       14.27     14.27 o 
 -10   6  15        0.00       13.09     13.09 o 
  -8   6  15        1.59        4.23     10.43 o 
  -6   6  15        0.12        5.02     11.71 o 
 -30   0  16       27.21       64.45     14.68 o 
 -28   0  16      129.84      188.33     19.06 o 
 -26   0  16       28.98       42.79     13.37 o 
 -24   0  16       25.63       48.25     13.02 o 
 -22   0  16      618.22      673.79     29.34 o 
 -20   0  16        0.50       19.23      9.62 o 
 -18   0  16       33.25        8.22     11.31 o 
 -16   0  16      448.43      370.02     23.51 o 
 -14   0  16      602.37      625.98     28.82 o 
 -12   0  16      740.18      868.34     32.62 o 
 -10   0  16       43.07       42.89     12.20 o 
  -8   0  16       12.25       41.29     13.90 o 
  -6   0  16      633.81      711.80     32.33 o 
  -4   0  16      408.10      547.69     31.11 o 
  -2   0  16       85.02      103.39     19.21 o 
   0   0  16      118.24      162.70     14.59 o 
   2   0  16       21.92       18.17     16.82 o 
   4   0  16      122.41      210.34     24.15 o 
   6   0  16       13.75       10.88     20.17 o 
 -29   1  16        0.01       14.75     14.75 o 
 -27   1  16       58.18       17.26     15.63 o 
 -25   1  16        1.60        0.00     14.47 o 
 -23   1  16       37.64       23.84     14.52 o 
 -21   1  16        1.34        3.88     10.35 o 
 -19   1  16       10.38        7.49     12.39 o 
 -17   1  16       11.75       24.07     11.28 o 
 -15   1  16      254.24      270.11     19.64 o 
 -13   1  16      180.06      179.63     16.48 o 
 -11   1  16       18.72        5.89     10.42 o 
  -9   1  16       12.28       17.77     11.85 o 
  -7   1  16        9.27       10.37     10.37 o 
  -5   1  16      199.21      167.79     19.39 o 
  -3   1  16       72.18       56.55     14.22 o 
  -1   1  16       32.38       19.98     19.98 o 
   1   1  16       28.53       22.27     12.88 o 
   3   1  16        6.87       10.15     13.96 o 
   5   1  16       31.62       51.90     14.22 o 
 -28   2  16       11.75        7.83     15.54 o 
 -26   2  16        6.84       10.05     15.45 o 
 -24   2  16        2.06        9.49     13.03 o 
 -22   2  16        6.59       33.47     11.96 o 
 -20   2  16        4.70       12.30     12.30 o 
 -18   2  16        6.02       32.80     10.53 o 
 -16   2  16        1.72        7.57     10.69 o 
 -14   2  16        3.58        9.05      9.98 o 
 -12   2  16        7.33        5.26     10.97 o 
 -10   2  16       86.97       90.37     13.49 o 
  -8   2  16      131.21      110.33     14.28 o 
  -6   2  16        2.46        3.29     10.67 o 
  -4   2  16       71.47       95.90     13.66 o 
  -2   2  16       24.83       25.08     10.63 o 
   0   2  16      158.43       68.61     52.53 o 
   2   2  16       25.63       33.48      9.20 o 
   4   2  16       12.26       20.01     10.41 o 
 -27   3  16       53.32       86.93     17.16 o 
 -25   3  16        0.73       16.36     16.36 o 
 -23   3  16       48.50       79.66     17.97 o 
 -21   3  16       29.53       70.60     16.05 o 
 -19   3  16        4.78        1.13     13.16 o 
 -17   3  16       99.54      113.18     17.13 o 
 -15   3  16      522.35      652.95     29.79 o 
 -13   3  16      164.20      198.24     16.33 o 
 -11   3  16       46.91       53.07     12.56 o 
  -9   3  16       17.54        3.57     10.30 o 
  -7   3  16       81.45       81.76     12.87 o 
  -5   3  16       93.62       98.88     15.60 o 
  -3   3  16      302.59      244.58     19.97 o 
  -1   3  16       66.31       62.27     13.75 o 
   1   3  16        1.32        9.82      9.74 o 
   3   3  16       15.10       31.11     11.58 o 
 -24   4  16        2.00        1.39     15.73 o 
 -22   4  16       31.56        6.51     13.80 o 
 -20   4  16       28.18       17.29     12.58 o 
 -18   4  16       37.85        9.41     20.06 o 
 -16   4  16      228.51      209.17     21.50 o 
 -14   4  16       18.23       31.26     13.12 o 
 -12   4  16       20.43       18.50     13.55 o 
 -10   4  16       33.89       57.35     12.52 o 
  -8   4  16        0.91       13.39     13.71 o 
  -6   4  16       11.90       21.43     11.57 o 
  -4   4  16        2.29       11.05     10.76 o 
  -2   4  16      103.00      133.61     15.70 o 
   0   4  16        6.01        5.65     11.02 o 
   2   4  16       31.15       37.98     11.73 o 
 -21   5  16        0.26        7.89     15.05 o 
 -19   5  16       57.04      111.95     18.12 o 
 -17   5  16       20.84       35.62     16.12 o 
 -15   5  16        3.79        9.42     15.89 o 
 -13   5  16       44.85       44.04     15.25 o 
 -11   5  16        2.63       14.06     11.00 o 
  -9   5  16       15.97       25.89     11.38 o 
  -7   5  16        4.87       10.01     11.68 o 
  -5   5  16       32.04       13.58     13.12 o 
  -3   5  16        6.22        0.00     10.17 o 
 -29   1  17        1.04        8.47     14.40 o 
 -27   1  17      116.84      161.25     20.15 o 
 -25   1  17        0.01        4.56     12.27 o 
 -23   1  17        0.55        4.36     14.13 o 
 -21   1  17        1.56        6.25     12.37 o 
 -19   1  17       12.05       12.82     12.82 o 
 -17   1  17       40.74       15.33     14.16 o 
 -15   1  17      910.90      889.00     33.98 o 
 -13   1  17      131.86      133.00     16.64 o 
 -11   1  17       18.81       18.55     12.13 o 
  -9   1  17       16.62       26.36     11.43 o 
  -7   1  17       50.79       61.78     13.06 o 
  -5   1  17       88.38       93.00     15.40 o 
  -3   1  17        5.89        5.26     12.98 o 
  -1   1  17        1.87       17.52     12.85 o 
   1   1  17      151.40      229.11     21.89 o 
   3   1  17       14.08       35.88     16.30 o 
 -28   2  17        3.18        1.34     15.20 o 
 -26   2  17       18.98       39.96     16.78 o 
 -24   2  17        0.25        6.20     13.80 o 
 -22   2  17        4.32        8.20     11.49 o 
 -20   2  17        5.90        5.49     13.60 o 
 -18   2  17      171.27      201.74     19.89 o 
 -16   2  17      194.61       92.94     15.88 o 
 -14   2  17       40.97       50.48     15.58 o 
 -12   2  17       27.40       26.20     11.68 o 
 -10   2  17        8.23        7.33     10.27 o 
  -8   2  17        0.00        4.41      8.70 o 
  -6   2  17        0.89        2.61      9.95 o 
  -4   2  17      139.86      126.81     14.27 o 
  -2   2  17        9.62        4.35     10.28 o 
   0   2  17       58.72       47.21      9.13 o 
   2   2  17        2.48        0.85     10.48 o 
 -25   3  17        0.07        8.06     16.13 o 
 -23   3  17        0.00        1.28     13.13 o 
 -21   3  17       17.43       35.55     14.06 o 
 -19   3  17        0.44        8.19     13.73 o 
 -17   3  17        0.01        4.44     12.82 o 
 -15   3  17      107.64       93.40     17.36 o 
 -13   3  17      220.64      278.59     22.66 o 
 -11   3  17       25.34       45.02     13.09 o 
  -9   3  17       16.45       15.14     11.96 o 
  -7   3  17        9.43        9.18     10.50 o 
  -5   3  17        7.43       19.04     11.44 o 
  -3   3  17        1.83       12.03     12.03 o 
  -1   3  17        4.72       11.15     11.15 o 
   1   3  17        5.05        0.93     10.66 o 
 -24   4  17        2.25        1.37     15.10 o 
 -22   4  17        8.33        1.25     12.57 o 
 -20   4  17        2.04       15.38     15.38 o 
 -18   4  17       16.92       15.51     15.51 o 
 -16   4  17       13.20       78.93     15.38 o 
 -14   4  17        5.75       15.46     15.46 o 
 -12   4  17       39.24       40.36     13.60 o 
 -10   4  17      121.29      117.28     18.06 o 
  -8   4  17      138.08      175.19     16.64 o 
  -6   4  17        2.70        0.96     11.96 o 
  -4   4  17       46.38       61.96     12.35 o 
  -2   4  17       47.05       20.39     14.17 o 
 -19   5  17        4.72        1.29     14.46 o 
 -17   5  17      119.47      180.90     21.91 o 
 -15   5  17      154.08      177.44     20.57 o 
 -13   5  17       66.38      100.28     20.80 o 
 -11   5  17        0.11        5.51     12.78 o 
  -9   5  17        5.05       19.89     10.93 o 
  -7   5  17        3.95        4.00     11.43 o 
 -28   0  18       37.28       36.45     14.51 o 
 -26   0  18        0.33        7.89      9.53 o 
 -24   0  18        0.99       10.89     11.30 o 
 -22   0  18       45.87       43.95     12.58 o 
 -20   0  18      184.00      192.49     20.36 o 
 -18   0  18      237.65      267.74     21.90 o 
 -16   0  18      187.27      169.87     19.42 o 
 -14   0  18      130.21      190.51     19.51 o 
 -12   0  18       50.86       88.98     13.90 o 
 -10   0  18        1.79        2.26     14.11 o 
  -8   0  18       93.50       88.45     18.19 o 
  -6   0  18       53.56       40.67     18.43 o 
  -4   0  18        6.48        4.06     14.32 o 
  -2   0  18       16.24       49.35     14.04 o 
   0   0  18        0.21        5.22     13.72 o 
   2   0  18       84.69       64.27     21.81 o 
 -27   1  18        1.03       10.78     12.59 o 
 -25   1  18        1.91        2.30     13.82 o 
 -23   1  18       33.67       25.77     13.99 o 
 -21   1  18        7.15       11.83     12.41 o 
 -19   1  18        6.49        2.11     12.77 o 
 -17   1  18       10.48        1.99     12.62 o 
 -15   1  18      438.94      446.82     25.67 o 
 -13   1  18      136.25      123.13     17.34 o 
 -11   1  18      136.51      139.51     17.98 o 
  -9   1  18        2.73        3.09     12.32 o 
  -7   1  18       17.99        2.13     14.10 o 
  -5   1  18       20.57       19.75     14.55 o 
  -3   1  18       20.61       29.67     13.78 o 
  -1   1  18        3.10        7.10     11.64 o 
   1   1  18      128.95      162.39     21.81 o 
 -26   2  18        1.18       13.24     13.49 o 
 -24   2  18        2.06       10.16     14.17 o 
 -22   2  18        0.16        2.38     14.54 o 
 -20   2  18        0.29        6.95     12.40 o 
 -18   2  18        1.05       13.41     13.91 o 
 -16   2  18        0.00        0.00     13.34 o 
 -14   2  18       42.57       42.09     13.30 o 
 -12   2  18        7.33        7.92     12.94 o 
 -10   2  18        0.33        4.81     10.70 o 
  -8   2  18        4.35        0.92     10.53 o 
  -6   2  18        0.16       10.13      9.25 o 
  -4   2  18        2.58        0.93     10.85 o 
  -2   2  18        0.24       12.26     12.26 o 
   0   2  18       46.29       51.24     16.30 o 
 -25   3  18       29.34       10.94     14.33 o 
 -23   3  18        7.48        6.59     15.58 o 
 -21   3  18        8.96        5.04     16.49 o 
 -19   3  18        0.75        3.59     13.38 o 
 -17   3  18       75.80       60.09     16.20 o 
 -15   3  18      245.92      230.89     21.89 o 
 -13   3  18       57.54       25.44     14.86 o 
 -11   3  18       49.25       24.41     16.66 o 
  -9   3  18       77.87       62.77     15.53 o 
  -7   3  18        0.19        4.75     10.76 o 
  -5   3  18       22.28       45.63     12.30 o 
  -3   3  18       34.72       54.99     11.64 o 
  -1   3  18       15.29        9.93     12.72 o 
 -22   4  18       15.73       33.46     15.39 o 
 -20   4  18       13.34       23.18     15.41 o 
 -18   4  18       19.57       15.98     15.98 o 
 -16   4  18      109.46      152.92     21.81 o 
 -14   4  18       30.15       56.69     17.22 o 
 -12   4  18       37.85       13.56     13.56 o 
 -10   4  18       67.52       54.06     16.03 o 
  -8   4  18        9.79        0.96     10.46 o 
  -6   4  18        6.30        7.77     10.40 o 
 -25   1  19        0.10        2.35     12.00 o 
 -23   1  19       24.07       35.68     14.70 o 
 -21   1  19        3.66       22.38     14.12 o 
 -19   1  19       14.86        5.36     13.46 o 
 -17   1  19       24.89       51.54     13.41 o 
 -15   1  19       41.85        2.11     13.58 o 
 -13   1  19      159.03      140.34     17.14 o 
 -11   1  19       15.55        2.26     11.89 o 
  -9   1  19        7.29       33.83     12.03 o 
  -7   1  19        0.76        1.19     12.25 o 
  -5   1  19        0.12       15.02     15.02 o 
  -3   1  19       11.11       14.69     12.72 o 
  -1   1  19       21.61       22.61     16.47 o 
 -24   2  19        0.23       14.75     14.75 o 
 -22   2  19       17.34       25.11     13.91 o 
 -20   2  19       99.84      148.61     18.65 o 
 -18   2  19        1.10        1.20     12.45 o 
 -16   2  19       49.53       36.74     16.44 o 
 -14   2  19       11.67       24.71     12.86 o 
 -12   2  19       35.06       36.18     12.90 o 
 -10   2  19       33.39       19.03     11.79 o 
  -8   2  19       88.75      114.89     15.23 o 
  -6   2  19       44.50       40.83     14.51 o 
  -4   2  19       17.32        0.97     11.32 o 
 -23   3  19        6.25        6.76     13.90 o 
 -21   3  19        0.38       15.77     15.77 o 
 -19   3  19       32.01       84.27     15.63 o 
 -17   3  19       12.70        3.51     16.50 o 
 -15   3  19       51.01       53.31     14.34 o 
 -13   3  19        0.00       13.19     13.19 o 
 -11   3  19        3.01        3.08     12.13 o 
  -9   3  19        5.11       14.00     10.51 o 
  -7   3  19        6.72        7.69      9.62 o 
  -5   3  19       24.22       41.27     12.64 o 
 -18   4  19        2.39        1.25     13.54 o 
 -16   4  19        0.31       23.84     13.13 o 
 -14   4  19      110.13      136.76     18.96 o 
 -12   4  19        0.09        8.67     11.70 o 
 -10   4  19       28.11       59.34     14.10 o 
 -24   0  20       10.24       13.22     11.99 o 
 -22   0  20        6.54        7.34     12.84 o 
 -20   0  20        0.55       13.12     11.71 o 
 -18   0  20       98.82       87.15     15.92 o 
 -16   0  20        2.06        3.49     12.73 o 
 -14   0  20        0.05       15.29     15.29 o 
 -12   0  20        1.64       30.72     14.32 o 
 -10   0  20        2.58       26.97     15.24 o 
  -8   0  20        0.84        7.10     17.39 o 
  -6   0  20       29.57       45.18     17.67 o 
  -4   0  20        4.69       36.47     16.86 o 
 -25   1  20        4.12        2.36     13.41 o 
 -23   1  20        0.07       15.01      9.90 o 
 -21   1  20        6.25        4.45     12.39 o 
 -19   1  20        9.53       25.82     10.58 o 
 -17   1  20       10.04        5.69     12.96 o 
 -15   1  20       10.10       16.09     16.09 o 
 -13   1  20       11.29       27.88     12.41 o 
 -11   1  20       19.70       34.20     13.56 o 
  -9   1  20        1.42        7.21     12.16 o 
  -7   1  20        7.21       29.61     11.28 o 
  -5   1  20        0.47        2.55     13.21 o 
 -22   2  20        3.68       10.24     13.83 o 
 -20   2  20        8.68       15.81     15.81 o 
 -18   2  20        4.79        9.49     13.78 o 
 -16   2  20        7.42       10.34     12.37 o 
 -14   2  20        4.48       43.03     11.60 o 
 -12   2  20        5.63       34.00     12.33 o 
 -10   2  20        6.26       24.61     10.63 o 
  -8   2  20       18.84       20.80     12.25 o 
  -6   2  20        9.29       16.28     10.97 o 
 -19   3  20        1.77       11.25     11.25 o 
 -17   3  20       31.99       37.11     14.38 o 
 -15   3  20       33.23        4.61     14.26 o 
 -13   3  20       67.86       81.10     15.52 o 
 -11   3  20        7.06        0.00     13.14 o 
 -21   1  21        7.55        2.29     10.92 o 
 -19   1  21        0.50        5.79     13.53 o 
 -17   1  21        7.23        2.32     12.91 o 
 -15   1  21        1.58       13.08     10.48 o 
 -13   1  21       13.22       18.18     12.46 o 
 -11   1  21       15.88       38.44     14.27 o 
  -9   1  21        2.43       35.39     14.70 o 
 -18   2  21        9.19       13.09     13.09 o 
 -16   2  21        2.71       10.45     12.58 o 
 -14   2  21        0.86       16.78     12.07 o 
 -12   2  21        3.87        7.49     11.48 o 
                                                 
